# Supplementary material for: Non-targeted UHPLC-MS metabolomic data processing methods: a comparative investigation of normalisation, missing value imputation, transformation and scaling
Source: Metabolomics. 2016 Apr 15;12:93. doi: 10.1007/s11306-016-1030-9 (PMC4831991; doi:10.1007/s11306-016-1030-9)
Supplement: Supplementary file 1 — Supplementary material 1 (XLSX 50 kb) [file 11306_2016_1030_MOESM1_ESM.xlsx]

## Sheet: rank_rmv_smpls_NEW_with_FC_coun
SI 10. Multivariate analysis results applying PLS-DA for all 280 different permutations of normalisation, missing value imputation, transformation and scaling methods investigated in a modified dataset
Normalisation	MVI	Permutation	FCeffect_Var1	AbEffect_Var1	First_pos_Var1	HiFC_in_first_pos.3	MdFC_in_first_pos.3	LoMdFC_in_first_pos.3	LoFC_in_first_pos.3	FCeffect_Var2	AbEffect_Var2	First_pos_Var2	HiFC_in_first_pos.4	MdFC_in_first_pos.4	LoMdFC_in_first_pos.4	LoFC_in_first_pos.4	FCeffect_Varcomb	AbEffect_Varcomb	First_pos_Varcomb	HiFC_in_first_pos.5	MdFC_in_first_pos.5	LoMdFC_in_first_pos.5	LoFC_in_first_pos.5	R2	Q2	R2 - Q2
SUM	none	glog_auto	YES	NO	1-10	9	1	0	0	NO	NO	1-10	6	3	1	0	YES	NO	1-10	9	1	0	0	NA	NA	NA
SUM	none	glog_no	YES	NO	1-10	9	1	0	0	NO	NO	1-10	6	3	1	0	YES	NO	1-10	9	1	0	0	NA	NA	NA
SUM	none	glog_par	YES	NO	1-10	9	1	0	0	NO	NO	1-10	6	3	1	0	YES	NO	1-10	9	1	0	0	NA	NA	NA
SUM	none	glog_rg	YES	NO	1-10	9	1	0	0	NO	NO	1-10	6	3	1	0	YES	NO	1-10	9	1	0	0	NA	NA	NA
SUM	none	his_auto	YES	NO	1-10	8	2	0	0	NO	NO	1-10	6	3	1	0	YES	NO	1-10	8	2	0	0	NA	NA	NA
SUM	none	his_no	YES	NO	1-10	8	2	0	0	NO	NO	1-10	6	3	1	0	YES	NO	1-10	8	2	0	0	NA	NA	NA
SUM	none	his_par	YES	NO	1-10	8	2	0	0	NO	NO	1-10	6	3	1	0	YES	NO	1-10	8	2	0	0	NA	NA	NA
SUM	none	his_rg	YES	NO	1-10	8	2	0	0	NO	NO	1-10	6	3	1	0	YES	NO	1-10	8	2	0	0	NA	NA	NA
SUM	none	nlg_no	YES	NO	1-10	9	1	0	0	NO	NO	1-10	6	3	1	0	YES	NO	1-10	9	1	0	0	NA	NA	NA
SUM	none	nlog_aut	YES	NO	1-10	9	1	0	0	NO	NO	1-10	6	3	1	0	YES	NO	1-10	9	1	0	0	NA	NA	NA
SUM	none	nlog_par	YES	NO	1-10	9	1	0	0	NO	NO	1-10	6	3	1	0	YES	NO	1-10	9	1	0	0	NA	NA	NA
SUM	none	nlog_rg	YES	NO	1-10	9	1	0	0	NO	NO	1-10	6	3	1	0	YES	NO	1-10	9	1	0	0	NA	NA	NA
SUM	none	no_auto	YES	NO	1-10	8	2	0	0	NO	NO	1-10	5	4	1	0	YES	NO	1-10	8	2	0	0	NA	NA	NA
SUM	none	no_no	YES	NO	1-10	8	2	0	0	NO	NO	1-10	5	4	1	0	YES	NO	1-10	8	2	0	0	NA	NA	NA
SUM	none	no_par	YES	NO	1-10	8	2	0	0	NO	NO	1-10	5	4	1	0	YES	NO	1-10	8	2	0	0	NA	NA	NA
SUM	none	no_rg	YES	NO	1-10	8	2	0	0	NO	NO	1-10	5	4	1	0	YES	NO	1-10	8	2	0	0	NA	NA	NA
SUM	SV	glog_auto	YES	NO	1-10	9	1	0	0	NO	YES	1-10	5	5	0	0	NO	YES	1-10	7	3	0	0	0.396987	0.245456	0.15153
SUM	SV	glog_no	YES	NO	1-10	9	1	0	0	NO	YES	1-10	5	5	0	0	NO	YES	1-10	7	3	0	0	0.423892	0.311413	0.112479
SUM	SV	glog_par	YES	NO	1-10	9	1	0	0	NO	YES	1-10	5	5	0	0	NO	YES	1-10	7	3	0	0	0.359513	0.242361	0.117152
SUM	SV	glog_rg	YES	NO	1-10	9	1	0	0	NO	YES	1-10	5	5	0	0	NO	YES	1-10	7	3	0	0	0.360287	0.318788	0.0414989
SUM	SV	his_auto	YES	NO	1-10	8	2	0	0	NO	YES	1-10	6	4	0	0	NO	YES	1-10	7	3	0	0	0.315565	0.378121	-0.0625557
SUM	SV	his_no	YES	NO	1-10	8	2	0	0	NO	YES	1-10	6	4	0	0	NO	YES	1-10	7	3	0	0	0.240523	0.247926	-0.0074036
SUM	SV	his_par	YES	NO	1-10	8	2	0	0	NO	YES	1-10	6	4	0	0	NO	YES	1-10	7	3	0	0	0.326146	0.244737	0.0814093
SUM	SV	his_rg	YES	NO	1-10	8	2	0	0	NO	YES	1-10	6	4	0	0	NO	YES	1-10	7	3	0	0	0.260475	0.208522	0.051953
SUM	SV	nlg_no	YES	NO	1-10	9	1	0	0	NO	YES	1-11	6	3	0	1	NO	NO	1-10	7	3	0	0	0.445113	0.321661	0.123452
SUM	SV	nlog_aut	YES	NO	1-10	9	1	0	0	NO	YES	1-11	6	3	0	1	NO	NO	1-10	7	3	0	0	0.403269	0.335746	0.0675228
SUM	SV	nlog_par	YES	NO	1-10	9	1	0	0	NO	YES	1-11	6	3	0	1	NO	NO	1-10	7	3	0	0	0.399504	0.353927	0.0455775
SUM	SV	nlog_rg	YES	NO	1-10	9	1	0	0	NO	YES	1-11	6	3	0	1	NO	NO	1-10	7	3	0	0	0.400195	0.312291	0.0879037
SUM	SV	no_auto	YES	NO	1-10	8	2	0	0	NO	YES	1-10	5	4	0	1	NO	NO	1-10	7	3	0	0	0.228938	0.317476	-0.0885382
SUM	SV	no_no	YES	NO	1-10	8	2	0	0	NO	YES	1-10	5	4	0	1	NO	NO	1-10	7	3	0	0	0.284085	0.256182	0.0279032
SUM	SV	no_par	YES	NO	1-10	8	2	0	0	NO	YES	1-10	5	4	0	1	NO	NO	1-10	7	3	0	0	0.40204	0.34961	0.0524301
SUM	SV	no_rg	YES	NO	1-10	8	2	0	0	NO	YES	1-10	5	4	0	1	NO	NO	1-10	7	3	0	0	0.399384	0.229598	0.169786
SUM	Mean	glog_auto	YES	NO	1-10	9	1	0	0	NO	NO	1-10	5	4	1	0	YES	NO	1-10	8	2	0	0	0.450013	0.41317	0.0368434
SUM	Mean	glog_no	YES	NO	1-10	9	1	0	0	NO	NO	1-10	5	4	1	0	YES	NO	1-10	8	2	0	0	0.394729	0.272175	0.122554
SUM	Mean	glog_par	YES	NO	1-10	9	1	0	0	NO	NO	1-10	5	4	1	0	YES	NO	1-10	8	2	0	0	0.458892	0.398671	0.0602216
SUM	Mean	glog_rg	YES	NO	1-10	9	1	0	0	NO	NO	1-10	5	4	1	0	YES	NO	1-10	8	2	0	0	0.359006	0.391211	-0.0322051
SUM	Mean	his_auto	YES	NO	1-10	8	2	0	0	NO	YES	1-10	6	3	1	0	NO	YES	1-10	7	3	0	0	0.352552	0.30661	0.0459416
SUM	Mean	his_no	YES	NO	1-10	8	2	0	0	NO	YES	1-10	6	3	1	0	NO	YES	1-10	7	3	0	0	0.371462	0.35007	0.0213925
SUM	Mean	his_par	YES	NO	1-10	8	2	0	0	NO	YES	1-10	6	3	1	0	NO	YES	1-10	7	3	0	0	0.403183	0.314403	0.0887802
SUM	Mean	his_rg	YES	NO	1-10	8	2	0	0	NO	YES	1-10	6	3	1	0	NO	YES	1-10	7	3	0	0	0.422773	0.347719	0.0750537
SUM	Mean	nlg_no	YES	NO	1-10	9	1	0	0	NO	NO	1-10	5	4	1	0	YES	NO	1-10	8	2	0	0	0.520118	0.449985	0.0701331
SUM	Mean	nlog_aut	YES	NO	1-10	9	1	0	0	NO	NO	1-10	5	4	1	0	YES	NO	1-10	8	2	0	0	0.331471	0.29019	0.0412811
SUM	Mean	nlog_par	YES	NO	1-10	9	1	0	0	NO	NO	1-10	5	4	1	0	YES	NO	1-10	8	2	0	0	0.431961	0.326586	0.105375
SUM	Mean	nlog_rg	YES	NO	1-10	9	1	0	0	NO	NO	1-10	5	4	1	0	YES	NO	1-10	8	2	0	0	0.408631	0.329048	0.0795833
SUM	Mean	no_auto	YES	NO	1-10	8	2	0	0	NO	NO	1-10	5	4	1	0	NO	NO	1-10	7	3	0	0	0.365804	0.276268	0.089536
SUM	Mean	no_no	YES	NO	1-10	8	2	0	0	NO	NO	1-10	5	4	1	0	NO	NO	1-10	7	3	0	0	0.373293	0.276292	0.0970017
SUM	Mean	no_par	YES	NO	1-10	8	2	0	0	NO	NO	1-10	5	4	1	0	NO	NO	1-10	7	3	0	0	0.315954	0.275801	0.0401529
SUM	Mean	no_rg	YES	NO	1-10	8	2	0	0	NO	NO	1-10	5	4	1	0	NO	NO	1-10	7	3	0	0	0.304903	0.15799	0.146912
SUM	Median	glog_auto	YES	NO	1-10	9	1	0	0	NO	YES	1-10	5	4	1	0	YES	NO	1-10	8	2	0	0	0.459375	0.424576	0.0347983
SUM	Median	glog_no	YES	NO	1-10	9	1	0	0	NO	YES	1-10	5	4	1	0	YES	NO	1-10	8	2	0	0	0.436319	0.304696	0.131623
SUM	Median	glog_par	YES	NO	1-10	9	1	0	0	NO	YES	1-10	5	4	1	0	YES	NO	1-10	8	2	0	0	0.473547	0.354691	0.118856
SUM	Median	glog_rg	YES	NO	1-10	9	1	0	0	NO	YES	1-10	5	4	1	0	YES	NO	1-10	8	2	0	0	0.335134	0.293601	0.0415331
SUM	Median	his_auto	YES	NO	1-10	8	2	0	0	NO	YES	1-10	6	3	1	0	NO	YES	1-10	7	3	0	0	0.428347	0.336237	0.0921099
SUM	Median	his_no	YES	NO	1-10	8	2	0	0	NO	YES	1-10	6	3	1	0	NO	YES	1-10	7	3	0	0	0.437798	0.276143	0.161656
SUM	Median	his_par	YES	NO	1-10	8	2	0	0	NO	YES	1-10	6	3	1	0	NO	YES	1-10	7	3	0	0	0.410586	0.135558	0.275028
SUM	Median	his_rg	YES	NO	1-10	8	2	0	0	NO	YES	1-10	6	3	1	0	NO	YES	1-10	7	3	0	0	0.416336	0.184528	0.231807
SUM	Median	nlg_no	YES	NO	1-10	9	1	0	0	NO	NO	1-10	5	4	1	0	YES	NO	1-10	8	2	0	0	0.381364	0.282113	0.0992503
SUM	Median	nlog_aut	YES	NO	1-10	9	1	0	0	NO	NO	1-10	5	4	1	0	YES	NO	1-10	8	2	0	0	0.410142	0.313485	0.0966567
SUM	Median	nlog_par	YES	NO	1-10	9	1	0	0	NO	NO	1-10	5	4	1	0	YES	NO	1-10	8	2	0	0	0.465196	0.331756	0.13344
SUM	Median	nlog_rg	YES	NO	1-10	9	1	0	0	NO	NO	1-10	5	4	1	0	YES	NO	1-10	8	2	0	0	0.457787	0.352472	0.105315
SUM	Median	no_auto	YES	NO	1-10	8	2	0	0	NO	NO	1-10	5	4	1	0	NO	NO	1-10	7	3	0	0	0.276465	0.214382	0.0620834
SUM	Median	no_no	YES	NO	1-10	8	2	0	0	NO	NO	1-10	5	4	1	0	NO	NO	1-10	7	3	0	0	0.349361	0.324062	0.025299
SUM	Median	no_par	YES	NO	1-10	8	2	0	0	NO	NO	1-10	5	4	1	0	NO	NO	1-10	7	3	0	0	0.393502	0.307364	0.0861379
SUM	Median	no_rg	YES	NO	1-10	8	2	0	0	NO	NO	1-10	5	4	1	0	NO	NO	1-10	7	3	0	0	0.383676	0.214219	0.169457
SUM	KNN	glog_auto	YES	NO	1-10	9	1	0	0	NO	NO	1-10	6	3	1	0	YES	NO	1-10	9	1	0	0	0.315385	0.306436	0.0089493
SUM	KNN	glog_no	YES	NO	1-10	9	1	0	0	NO	NO	1-10	6	3	1	0	YES	NO	1-10	9	1	0	0	0.591125	0.508709	0.0824161
SUM	KNN	glog_par	YES	NO	1-10	9	1	0	0	NO	NO	1-10	6	3	1	0	YES	NO	1-10	9	1	0	0	0.391834	0.215747	0.176087
SUM	KNN	glog_rg	YES	NO	1-10	9	1	0	0	NO	NO	1-10	6	3	1	0	YES	NO	1-10	9	1	0	0	0.513175	0.457015	0.0561607
SUM	KNN	his_auto	YES	NO	1-10	8	2	0	0	NO	NO	1-10	6	3	1	0	YES	NO	1-10	8	2	0	0	0.50457	0.398675	0.105895
SUM	KNN	his_no	YES	NO	1-10	8	2	0	0	NO	NO	1-10	6	3	1	0	YES	NO	1-10	8	2	0	0	0.415068	0.34614	0.0689282
SUM	KNN	his_par	YES	NO	1-10	8	2	0	0	NO	NO	1-10	6	3	1	0	YES	NO	1-10	8	2	0	0	0.417486	0.301235	0.116252
SUM	KNN	his_rg	YES	NO	1-10	8	2	0	0	NO	NO	1-10	6	3	1	0	YES	NO	1-10	8	2	0	0	0.389425	0.32378	0.0656443
SUM	KNN	nlg_no	YES	NO	1-10	9	1	0	0	NO	NO	1-10	5	4	1	0	YES	NO	1-10	9	1	0	0	0.468164	0.408942	0.0592212
SUM	KNN	nlog_aut	YES	NO	1-10	9	1	0	0	NO	NO	1-10	5	4	1	0	YES	NO	1-10	9	1	0	0	0.554224	0.398609	0.155615
SUM	KNN	nlog_par	YES	NO	1-10	9	1	0	0	NO	NO	1-10	5	4	1	0	YES	NO	1-10	9	1	0	0	0.475179	0.399532	0.0756471
SUM	KNN	nlog_rg	YES	NO	1-10	9	1	0	0	NO	NO	1-10	5	4	1	0	YES	NO	1-10	9	1	0	0	0.521663	0.413172	0.10849
SUM	KNN	no_auto	YES	NO	1-10	8	2	0	0	NO	NO	1-10	5	4	1	0	YES	NO	1-10	8	2	0	0	0.41348	0.205767	0.207713
SUM	KNN	no_no	YES	NO	1-10	8	2	0	0	NO	NO	1-10	5	4	1	0	YES	NO	1-10	8	2	0	0	0.244813	0.264761	-0.0199474
SUM	KNN	no_par	YES	NO	1-10	8	2	0	0	NO	NO	1-10	5	4	1	0	YES	NO	1-10	8	2	0	0	0.454872	0.428824	0.0260485
SUM	KNN	no_rg	YES	NO	1-10	8	2	0	0	NO	NO	1-10	5	4	1	0	YES	NO	1-10	8	2	0	0	0.355689	0.269519	0.0861701
SUM	BPCA	glog_auto	YES	NO	1-10	9	1	0	0	NO	NO	1-10	5	4	1	0	YES	NO	1-10	9	1	0	0	0.492571	0.261004	0.231568
SUM	BPCA	glog_no	YES	NO	1-10	9	1	0	0	NO	NO	1-10	6	3	1	0	YES	NO	1-10	9	1	0	0	0.411	0.268439	0.142561
SUM	BPCA	glog_par	YES	NO	1-10	9	1	0	0	NO	NO	1-10	6	3	1	0	YES	NO	1-10	9	1	0	0	0.464228	0.298603	0.165625
SUM	BPCA	glog_rg	YES	NO	1-10	9	1	0	0	NO	NO	1-10	5	4	1	0	YES	NO	1-10	9	1	0	0	0.437578	0.312316	0.125262
SUM	BPCA	his_auto	YES	NO	1-10	8	2	0	0	NO	NO	1-10	6	3	1	0	YES	NO	1-10	8	2	0	0	0.455507	0.264344	0.191163
SUM	BPCA	his_no	YES	NO	1-10	8	2	0	0	NO	NO	1-10	6	3	1	0	YES	NO	1-10	8	2	0	0	0.411757	0.321208	0.0905488
SUM	BPCA	his_par	YES	NO	1-10	8	2	0	0	NO	NO	1-10	6	3	1	0	YES	NO	1-10	8	2	0	0	0.486598	0.346148	0.14045
SUM	BPCA	his_rg	YES	NO	1-10	8	2	0	0	NO	NO	1-10	6	3	1	0	YES	NO	1-10	8	2	0	0	0.372289	0.290704	0.0815854
SUM	BPCA	nlg_no	YES	NO	1-10	9	1	0	0	NO	NO	1-10	5	4	1	0	YES	NO	1-10	9	1	0	0	0.565527	0.404633	0.160894
SUM	BPCA	nlog_aut	YES	NO	1-10	9	1	0	0	NO	NO	1-10	5	4	1	0	YES	NO	1-10	9	1	0	0	0.52895	0.307289	0.221661
SUM	BPCA	nlog_par	YES	NO	1-10	9	1	0	0	NO	NO	1-10	5	4	1	0	YES	NO	1-10	9	1	0	0	0.443752	0.363499	0.0802525
SUM	BPCA	nlog_rg	YES	NO	1-10	9	1	0	0	NO	NO	1-10	5	4	1	0	YES	NO	1-10	9	1	0	0	0.51401	0.328261	0.185749
SUM	BPCA	no_auto	YES	NO	1-10	8	2	0	0	NO	NO	1-10	5	4	1	0	YES	NO	1-10	8	2	0	0	0.439431	0.307357	0.132074
SUM	BPCA	no_no	YES	NO	1-10	8	2	0	0	NO	NO	1-10	5	4	1	0	YES	NO	1-10	8	2	0	0	0.506597	0.454269	0.0523282
SUM	BPCA	no_par	YES	NO	1-10	8	2	0	0	NO	NO	1-10	5	4	1	0	YES	NO	1-10	8	2	0	0	0.317906	0.303628	0.0142774
SUM	BPCA	no_rg	YES	NO	1-10	8	2	0	0	NO	NO	1-10	5	4	1	0	YES	NO	1-10	8	2	0	0	0.433568	0.481876	-0.0483082
PQN	none	glog_auto	YES	NO	1-10	9	1	0	0	NO	NO	1-10	4	4	2	0	YES	NO	1-10	9	1	0	0	NA	NA	NA
PQN	none	glog_no	YES	NO	1-10	9	1	0	0	NO	NO	1-10	4	4	2	0	YES	NO	1-10	9	1	0	0	NA	NA	NA
PQN	none	glog_par	YES	NO	1-10	9	1	0	0	NO	NO	1-10	4	4	2	0	YES	NO	1-10	9	1	0	0	NA	NA	NA
PQN	none	glog_rg	YES	NO	1-10	9	1	0	0	NO	NO	1-10	4	4	2	0	YES	NO	1-10	9	1	0	0	NA	NA	NA
PQN	none	his_auto	YES	NO	1-10	9	1	0	0	NO	NO	1-10	3	4	2	1	YES	NO	1-10	9	1	0	0	NA	NA	NA
PQN	none	his_no	YES	NO	1-10	9	1	0	0	NO	NO	1-10	3	4	2	1	YES	NO	1-10	9	1	0	0	NA	NA	NA
PQN	none	his_par	YES	NO	1-10	9	1	0	0	NO	NO	1-10	3	4	2	1	YES	NO	1-10	9	1	0	0	NA	NA	NA
PQN	none	his_rg	YES	NO	1-10	9	1	0	0	NO	NO	1-10	3	4	2	1	YES	NO	1-10	9	1	0	0	NA	NA	NA
PQN	none	nlg_no	YES	NO	1-10	9	1	0	0	NO	NO	1-10	3	4	2	1	YES	NO	1-10	9	1	0	0	NA	NA	NA
PQN	none	nlog_aut	YES	NO	1-10	9	1	0	0	NO	NO	1-10	3	4	2	1	YES	NO	1-10	9	1	0	0	NA	NA	NA
PQN	none	nlog_par	YES	NO	1-10	9	1	0	0	NO	NO	1-10	3	4	2	1	YES	NO	1-10	9	1	0	0	NA	NA	NA
PQN	none	nlog_rg	YES	NO	1-10	9	1	0	0	NO	NO	1-10	3	4	2	1	YES	NO	1-10	9	1	0	0	NA	NA	NA
PQN	none	no_auto	YES	NO	1-10	8	2	0	0	NO	NO	1-10	5	2	2	1	YES	NO	1-10	9	1	0	0	NA	NA	NA
PQN	none	no_no	YES	NO	1-10	8	2	0	0	NO	NO	1-10	5	2	2	1	YES	NO	1-10	9	1	0	0	NA	NA	NA
PQN	none	no_par	YES	NO	1-10	8	2	0	0	NO	NO	1-10	5	2	2	1	YES	NO	1-10	9	1	0	0	NA	NA	NA
PQN	none	no_rg	YES	NO	1-10	8	2	0	0	NO	NO	1-10	5	2	2	1	YES	NO	1-10	9	1	0	0	NA	NA	NA
PQN	SV	glog_auto	YES	NO	1-10	9	1	0	0	NO	YES	1-10	4	5	0	1	YES	NO	1-10	9	1	0	0	0.353708	0.330415	0.0232932
PQN	SV	glog_no	YES	NO	1-10	9	1	0	0	NO	YES	1-10	4	5	0	1	YES	NO	1-10	9	1	0	0	0.345645	0.230271	0.115374
PQN	SV	glog_par	YES	NO	1-10	9	1	0	0	NO	YES	1-10	4	5	0	1	YES	NO	1-10	9	1	0	0	0.397174	0.273513	0.123661
PQN	SV	glog_rg	YES	NO	1-10	9	1	0	0	NO	YES	1-10	4	5	0	1	YES	NO	1-10	9	1	0	0	0.428499	0.355754	0.0727449
PQN	SV	his_auto	YES	NO	1-10	9	1	0	0	NO	YES	1-10	4	5	0	1	YES	NO	1-10	9	1	0	0	0.444055	0.281065	0.162991
PQN	SV	his_no	YES	NO	1-10	9	1	0	0	NO	YES	1-10	4	5	0	1	YES	NO	1-10	9	1	0	0	0.426138	0.276457	0.149681
PQN	SV	his_par	YES	NO	1-10	9	1	0	0	NO	YES	1-10	4	5	0	1	YES	NO	1-10	9	1	0	0	0.469747	0.306368	0.163379
PQN	SV	his_rg	YES	NO	1-10	9	1	0	0	NO	YES	1-10	4	5	0	1	YES	NO	1-10	9	1	0	0	0.370459	0.313048	0.0574117
PQN	SV	nlg_no	YES	NO	1-10	9	1	0	0	NO	YES	1-10	4	5	0	1	YES	NO	1-10	9	1	0	0	0.514602	0.36053	0.154072
PQN	SV	nlog_aut	YES	NO	1-10	9	1	0	0	NO	YES	1-10	4	5	0	1	YES	NO	1-10	9	1	0	0	0.444318	0.266996	0.177322
PQN	SV	nlog_par	YES	NO	1-10	9	1	0	0	NO	YES	1-10	4	5	0	1	YES	NO	1-10	9	1	0	0	0.353824	0.288679	0.065144
PQN	SV	nlog_rg	YES	NO	1-10	9	1	0	0	NO	YES	1-10	4	5	0	1	YES	NO	1-10	9	1	0	0	0.416091	0.287303	0.128788
PQN	SV	no_auto	YES	NO	1-10	8	2	0	0	NO	YES	1-10	4	4	1	1	YES	NO	1-10	8	2	0	0	0.394189	0.238269	0.155919
PQN	SV	no_no	YES	NO	1-10	8	2	0	0	NO	YES	1-10	4	4	1	1	YES	NO	1-10	8	2	0	0	0.459773	0.380311	0.0794617
PQN	SV	no_par	YES	NO	1-10	8	2	0	0	NO	YES	1-10	4	4	1	1	YES	NO	1-10	8	2	0	0	0.280869	0.327537	-0.0466683
PQN	SV	no_rg	YES	NO	1-10	8	2	0	0	NO	YES	1-10	4	4	1	1	YES	NO	1-10	8	2	0	0	0.404691	0.405902	-0.0012113
PQN	Mean	glog_auto	YES	NO	1-10	8	2	0	0	NO	NO	1-10	3	5	1	1	YES	NO	1-10	9	1	0	0	0.454072	0.347208	0.106865
PQN	Mean	glog_no	YES	NO	1-10	8	2	0	0	NO	NO	1-10	3	5	1	1	YES	NO	1-10	9	1	0	0	0.398409	0.33724	0.0611686
PQN	Mean	glog_par	YES	NO	1-10	8	2	0	0	NO	NO	1-10	3	5	1	1	YES	NO	1-10	9	1	0	0	0.379246	0.271488	0.107759
PQN	Mean	glog_rg	YES	NO	1-10	8	2	0	0	NO	NO	1-10	3	5	1	1	YES	NO	1-10	9	1	0	0	0.492188	0.262401	0.229787
PQN	Mean	his_auto	YES	NO	1-10	9	1	0	0	NO	NO	1-10	3	4	2	1	YES	NO	1-10	9	1	0	0	0.53846	0.441974	0.0964854
PQN	Mean	his_no	YES	NO	1-10	9	1	0	0	NO	NO	1-10	3	4	2	1	YES	NO	1-10	9	1	0	0	0.534424	0.445614	0.0888103
PQN	Mean	his_par	YES	NO	1-10	9	1	0	0	NO	NO	1-10	3	4	2	1	YES	NO	1-10	9	1	0	0	0.486172	0.409069	0.0771022
PQN	Mean	his_rg	YES	NO	1-10	9	1	0	0	NO	NO	1-10	3	4	2	1	YES	NO	1-10	9	1	0	0	0.539886	0.351599	0.188287
PQN	Mean	nlg_no	YES	NO	1-10	9	1	0	0	NO	NO	1-10	3	4	2	1	YES	NO	1-10	9	1	0	0	0.528132	0.422423	0.105709
PQN	Mean	nlog_aut	YES	NO	1-10	9	1	0	0	NO	NO	1-10	3	4	2	1	YES	NO	1-10	9	1	0	0	0.404287	0.331456	0.0728311
PQN	Mean	nlog_par	YES	NO	1-10	9	1	0	0	NO	NO	1-10	3	4	2	1	YES	NO	1-10	9	1	0	0	0.492336	0.292754	0.199582
PQN	Mean	nlog_rg	YES	NO	1-10	9	1	0	0	NO	NO	1-10	3	4	2	1	YES	NO	1-10	9	1	0	0	0.49067	0.325746	0.164924
PQN	Mean	no_auto	YES	NO	1-10	8	2	0	0	NO	NO	1-10	5	3	1	1	YES	NO	1-10	8	2	0	0	0.419904	0.407322	0.0125817
PQN	Mean	no_no	YES	NO	1-10	8	2	0	0	NO	NO	1-10	5	3	1	1	YES	NO	1-10	8	2	0	0	0.381815	0.241767	0.140048
PQN	Mean	no_par	YES	NO	1-10	8	2	0	0	NO	NO	1-10	5	3	1	1	YES	NO	1-10	8	2	0	0	0.342266	0.32017	0.022096
PQN	Mean	no_rg	YES	NO	1-10	8	2	0	0	NO	NO	1-10	5	3	1	1	YES	NO	1-10	8	2	0	0	0.338208	0.385183	-0.0469745
PQN	Median	glog_auto	YES	NO	1-10	9	1	0	0	NO	NO	1-10	3	5	1	1	YES	NO	1-10	9	1	0	0	0.469428	0.292279	0.177149
PQN	Median	glog_no	YES	NO	1-10	9	1	0	0	NO	NO	1-10	3	5	1	1	YES	NO	1-10	9	1	0	0	0.470577	0.294892	0.175686
PQN	Median	glog_par	YES	NO	1-10	9	1	0	0	NO	NO	1-10	3	5	1	1	YES	NO	1-10	9	1	0	0	0.524105	0.442406	0.0816987
PQN	Median	glog_rg	YES	NO	1-10	9	1	0	0	NO	NO	1-10	3	5	1	1	YES	NO	1-10	9	1	0	0	0.465308	0.27847	0.186839
PQN	Median	his_auto	YES	NO	1-10	9	1	0	0	NO	NO	1-10	3	4	2	1	YES	NO	1-10	9	1	0	0	0.530795	0.350975	0.17982
PQN	Median	his_no	YES	NO	1-10	9	1	0	0	NO	NO	1-10	3	4	2	1	YES	NO	1-10	9	1	0	0	0.457105	0.365451	0.091654
PQN	Median	his_par	YES	NO	1-10	9	1	0	0	NO	NO	1-10	3	4	2	1	YES	NO	1-10	9	1	0	0	0.473068	0.438153	0.0349145
PQN	Median	his_rg	YES	NO	1-10	9	1	0	0	NO	NO	1-10	3	4	2	1	YES	NO	1-10	9	1	0	0	0.336808	0.431441	-0.0946325
PQN	Median	nlg_no	YES	NO	1-10	9	1	0	0	NO	NO	1-10	3	4	2	1	YES	NO	1-10	9	1	0	0	0.41475	0.300971	0.113779
PQN	Median	nlog_aut	YES	NO	1-10	9	1	0	0	NO	NO	1-10	3	4	2	1	YES	NO	1-10	9	1	0	0	0.416726	0.330695	0.0860307
PQN	Median	nlog_par	YES	NO	1-10	9	1	0	0	NO	NO	1-10	3	4	2	1	YES	NO	1-10	9	1	0	0	0.40322	0.302607	0.100613
PQN	Median	nlog_rg	YES	NO	1-10	9	1	0	0	NO	NO	1-10	3	4	2	1	YES	NO	1-10	9	1	0	0	0.485137	0.323383	0.161754
PQN	Median	no_auto	YES	NO	1-10	8	2	0	0	NO	NO	1-10	5	3	1	1	YES	NO	1-10	8	2	0	0	0.374887	0.28816	0.0867264
PQN	Median	no_no	YES	NO	1-10	8	2	0	0	NO	NO	1-10	5	3	1	1	YES	NO	1-10	8	2	0	0	0.445015	0.361264	0.0837509
PQN	Median	no_par	YES	NO	1-10	8	2	0	0	NO	NO	1-10	5	3	1	1	YES	NO	1-10	8	2	0	0	0.460879	0.282112	0.178767
PQN	Median	no_rg	YES	NO	1-10	8	2	0	0	NO	NO	1-10	5	3	1	1	YES	NO	1-10	8	2	0	0	0.302613	0.283448	0.0191647
PQN	KNN	glog_auto	YES	NO	1-10	9	1	0	0	NO	NO	1-10	3	4	2	1	YES	NO	1-10	9	1	0	0	0.47334	0.330014	0.143326
PQN	KNN	glog_no	YES	NO	1-10	9	1	0	0	NO	NO	1-10	3	4	2	1	YES	NO	1-10	9	1	0	0	0.608093	0.458036	0.150057
PQN	KNN	glog_par	YES	NO	1-10	9	1	0	0	NO	NO	1-10	3	4	2	1	YES	NO	1-10	9	1	0	0	0.414276	0.206098	0.208178
PQN	KNN	glog_rg	YES	NO	1-10	9	1	0	0	NO	NO	1-10	3	4	2	1	YES	NO	1-10	9	1	0	0	0.514163	0.358438	0.155725
PQN	KNN	his_auto	YES	YES	1-10	9	1	0	0	NO	NO	1-10	3	4	2	1	YES	NO	1-10	9	1	0	0	0.593495	0.429853	0.163642
PQN	KNN	his_no	YES	YES	1-10	9	1	0	0	NO	NO	1-10	3	4	2	1	YES	NO	1-10	9	1	0	0	0.498481	0.371908	0.126573
PQN	KNN	his_par	YES	YES	1-10	9	1	0	0	NO	NO	1-10	3	4	2	1	YES	NO	1-10	9	1	0	0	0.518478	0.334772	0.183705
PQN	KNN	his_rg	YES	YES	1-10	9	1	0	0	NO	NO	1-10	3	4	2	1	YES	NO	1-10	9	1	0	0	0.541377	0.394828	0.146549
PQN	KNN	nlg_no	YES	YES	1-10	9	1	0	0	NO	NO	1-10	3	4	2	1	YES	NO	1-10	9	1	0	0	0.498184	0.447011	0.0511725
PQN	KNN	nlog_aut	YES	YES	1-10	9	1	0	0	NO	NO	1-10	3	4	2	1	YES	NO	1-10	9	1	0	0	0.588687	0.440003	0.148684
PQN	KNN	nlog_par	YES	YES	1-10	9	1	0	0	NO	NO	1-10	3	4	2	1	YES	NO	1-10	9	1	0	0	0.464707	0.318392	0.146315
PQN	KNN	nlog_rg	YES	YES	1-10	9	1	0	0	NO	NO	1-10	3	4	2	1	YES	NO	1-10	9	1	0	0	0.537638	0.367111	0.170527
PQN	KNN	no_auto	YES	NO	1-10	8	2	0	0	NO	NO	1-10	5	2	2	1	YES	NO	1-10	9	1	0	0	0.473376	0.354103	0.119273
PQN	KNN	no_no	YES	NO	1-10	8	2	0	0	NO	NO	1-10	5	2	2	1	YES	NO	1-10	9	1	0	0	0.288136	0.288828	-0.0006912
PQN	KNN	no_par	YES	NO	1-10	8	2	0	0	NO	NO	1-10	5	2	2	1	YES	NO	1-10	9	1	0	0	0.472385	0.401989	0.0703958
PQN	KNN	no_rg	YES	NO	1-10	8	2	0	0	NO	NO	1-10	5	2	2	1	YES	NO	1-10	9	1	0	0	0.388366	0.246681	0.141685
PQN	BPCA	glog_auto	YES	NO	1-10	9	1	0	0	NO	NO	1-10	3	4	2	1	YES	NO	1-10	9	1	0	0	0.54652	0.399343	0.147178
PQN	BPCA	glog_no	YES	NO	1-10	9	1	0	0	NO	NO	1-10	3	4	2	1	YES	NO	1-10	9	1	0	0	0.623361	0.378815	0.244545
PQN	BPCA	glog_par	YES	NO	1-10	9	1	0	0	NO	NO	1-10	3	4	2	1	YES	NO	1-10	9	1	0	0	0.539438	0.413404	0.126034
PQN	BPCA	glog_rg	YES	NO	1-10	9	1	0	0	NO	NO	1-10	3	4	2	1	YES	NO	1-10	9	1	0	0	0.560373	0.548465	0.0119079
PQN	BPCA	his_auto	YES	NO	1-10	9	1	0	0	NO	NO	1-10	3	4	2	1	YES	NO	1-10	9	1	0	0	0.499621	0.314092	0.185529
PQN	BPCA	his_no	YES	NO	1-10	9	1	0	0	NO	NO	1-10	3	4	2	1	YES	NO	1-10	9	1	0	0	0.56148	0.38126	0.18022
PQN	BPCA	his_par	YES	NO	1-10	9	1	0	0	NO	NO	1-10	3	4	2	1	YES	NO	1-10	9	1	0	0	0.510458	0.328245	0.182213
PQN	BPCA	his_rg	YES	NO	1-10	9	1	0	0	NO	NO	1-10	3	4	2	1	YES	NO	1-10	9	1	0	0	0.51988	0.38816	0.13172
PQN	BPCA	nlg_no	YES	NO	1-10	9	1	0	0	NO	NO	1-10	3	4	2	1	YES	NO	1-10	9	1	0	0	0.594549	0.439875	0.154674
PQN	BPCA	nlog_aut	YES	NO	1-10	9	1	0	0	NO	NO	1-10	3	4	2	1	YES	NO	1-10	9	1	0	0	0.502089	0.37565	0.126439
PQN	BPCA	nlog_par	YES	NO	1-10	9	1	0	0	NO	NO	1-10	3	4	2	1	YES	NO	1-10	9	1	0	0	0.628325	0.467977	0.160348
PQN	BPCA	nlog_rg	YES	NO	1-10	9	1	0	0	NO	NO	1-10	3	4	2	1	YES	NO	1-10	9	1	0	0	0.469891	0.3288	0.141091
PQN	BPCA	no_auto	YES	NO	1-10	8	2	0	0	NO	NO	1-10	6	2	1	1	YES	NO	1-10	9	1	0	0	0.462412	0.318541	0.143871
PQN	BPCA	no_no	YES	NO	1-10	8	2	0	0	NO	NO	1-10	6	2	1	1	YES	NO	1-10	9	1	0	0	0.541952	0.241922	0.30003
PQN	BPCA	no_par	YES	NO	1-10	8	2	0	0	NO	NO	1-10	6	2	1	1	YES	NO	1-10	9	1	0	0	0.434686	0.279582	0.155104
PQN	BPCA	no_rg	YES	NO	1-10	8	2	0	0	NO	NO	1-10	6	2	1	1	YES	NO	1-10	9	1	0	0	0.460205	0.325639	0.134566
PQN	RF	glog_auto	YES	NO	1-10	9	1	0	0	NO	NO	1-10	3	5	2	0	YES	NO	1-10	9	1	0	0	0.781113	0.168039	0.613075
PQN	RF	glog_no	YES	NO	1-10	9	1	0	0	NO	NO	1-10	3	5	2	0	YES	NO	1-10	9	1	0	0	0.788806	0.275143	0.513663
PQN	RF	glog_par	YES	NO	1-10	9	1	0	0	NO	NO	1-10	3	5	2	0	YES	NO	1-10	9	1	0	0	0.810801	0.307463	0.503337
PQN	RF	glog_rg	YES	NO	1-10	9	1	0	0	NO	NO	1-10	3	5	2	0	YES	NO	1-10	9	1	0	0	0.799914	0.281583	0.518331
PQN	RF	glog_vast	YES	NO	1-10	9	1	0	0	NO	NO	1-10	3	5	2	0	YES	NO	1-10	9	1	0	0	0.831118	0.317935	0.513183
PQN	RF	his_auto	YES	NO	1-10	9	1	0	0	NO	NO	1-10	3	4	2	1	YES	NO	1-10	9	1	0	0	0.768092	0.0875838	0.680509
PQN	RF	his_no	YES	NO	1-10	9	1	0	0	NO	NO	1-10	3	4	2	1	YES	NO	1-10	9	1	0	0	0.818009	0.296017	0.521992
PQN	RF	his_par	YES	NO	1-10	9	1	0	0	NO	NO	1-10	3	4	2	1	YES	NO	1-10	9	1	0	0	0.705328	0.0951944	0.610133
PQN	RF	his_rg	YES	NO	1-10	9	1	0	0	NO	NO	1-10	3	4	2	1	YES	NO	1-10	9	1	0	0	0.812696	0.341089	0.471607
PQN	RF	his_vast	YES	NO	1-10	9	1	0	0	NO	NO	1-10	3	4	2	1	YES	NO	1-10	9	1	0	0	0.832608	0.335191	0.497417
PQN	RF	nlg_no	YES	NO	1-10	9	1	0	0	NO	NO	1-10	3	4	2	1	YES	NO	1-10	9	1	0	0	0.778218	0.154504	0.623714
PQN	RF	nlog_aut	YES	NO	1-10	9	1	0	0	NO	NO	1-10	3	4	2	1	YES	NO	1-10	9	1	0	0	0.774663	0.274396	0.500268
PQN	RF	nlog_par	YES	NO	1-10	9	1	0	0	NO	NO	1-10	3	4	2	1	YES	NO	1-10	9	1	0	0	0.823512	0.382555	0.440956
PQN	RF	nlog_rg	YES	NO	1-10	9	1	0	0	NO	NO	1-10	3	4	2	1	YES	NO	1-10	9	1	0	0	0.744347	0.119804	0.624544
PQN	RF	nlog_vast	YES	NO	1-10	9	1	0	0	NO	NO	1-10	3	4	2	1	YES	NO	1-10	9	1	0	0	0.790165	0.189588	0.600577
PQN	RF	no_auto	YES	NO	1-10	8	2	0	0	NO	NO	1-10	6	2	1	1	YES	NO	1-10	9	1	0	0	0.744439	0.233798	0.510641
PQN	RF	no_no	YES	NO	1-10	8	2	0	0	NO	NO	1-10	6	2	1	1	YES	NO	1-10	9	1	0	0	0.721164	0.0863861	0.634778
PQN	RF	no_par	YES	NO	1-10	8	2	0	0	NO	NO	1-10	6	2	1	1	YES	NO	1-10	9	1	0	0	0.795849	0.238397	0.557453
PQN	RF	no_rg	YES	NO	1-10	8	2	0	0	NO	NO	1-10	6	2	1	1	YES	NO	1-10	9	1	0	0	0.778212	0.340689	0.437523
PQN	RF	no_vast	YES	NO	1-10	8	2	0	0	NO	NO	1-10	6	2	1	1	YES	NO	1-10	9	1	0	0	0.8057	0.340066	0.465634
SUM	RF	glog_auto	YES	NO	1-10	9	1	0	0	NO	NO	1-10	5	4	1	0	YES	NO	1-10	9	1	0	0	0.795775	0.423851	0.371924
SUM	RF	glog_no	YES	NO	1-10	9	1	0	0	NO	NO	1-10	5	4	1	0	YES	NO	1-10	9	1	0	0	0.739868	0.334157	0.405711
SUM	RF	glog_par	YES	NO	1-10	9	1	0	0	NO	NO	1-10	5	4	1	0	YES	NO	1-10	9	1	0	0	0.800546	0.501587	0.29896
SUM	RF	glog_rg	YES	NO	1-10	9	1	0	0	NO	NO	1-10	5	4	1	0	YES	NO	1-10	9	1	0	0	0.758237	0.390764	0.367473
SUM	RF	glog_vast	YES	NO	1-10	9	1	0	0	NO	NO	1-10	5	4	1	0	YES	NO	1-10	9	1	0	0	0.724184	0.258846	0.465338
SUM	RF	his_auto	YES	NO	1-10	8	2	0	0	NO	NO	1-10	6	3	1	0	YES	NO	1-10	8	2	0	0	0.762116	0.387074	0.375042
SUM	RF	his_no	YES	NO	1-10	8	2	0	0	NO	NO	1-10	6	3	1	0	YES	NO	1-10	8	2	0	0	0.686984	0.23938	0.447604
SUM	RF	his_par	YES	NO	1-10	8	2	0	0	NO	NO	1-10	6	3	1	0	YES	NO	1-10	8	2	0	0	0.712221	0.341939	0.370282
SUM	RF	his_rg	YES	NO	1-10	8	2	0	0	NO	NO	1-10	6	3	1	0	YES	NO	1-10	8	2	0	0	0.75051	0.460947	0.289563
SUM	RF	his_vast	YES	NO	1-10	8	2	0	0	NO	NO	1-10	6	3	1	0	YES	NO	1-10	8	2	0	0	0.754279	0.39685	0.357429
SUM	RF	nlg_no	YES	NO	1-10	9	1	0	0	NO	NO	1-10	5	4	1	0	YES	NO	1-10	9	1	0	0	0.814345	0.504601	0.309744
SUM	RF	nlog_aut	YES	NO	1-10	9	1	0	0	NO	NO	1-10	5	4	1	0	YES	NO	1-10	9	1	0	0	0.759264	0.34839	0.410874
SUM	RF	nlog_par	YES	NO	1-10	9	1	0	0	NO	NO	1-10	5	4	1	0	YES	NO	1-10	9	1	0	0	0.779639	0.371325	0.408313
SUM	RF	nlog_rg	YES	NO	1-10	9	1	0	0	NO	NO	1-10	5	4	1	0	YES	NO	1-10	9	1	0	0	0.763281	0.418621	0.34466
SUM	RF	nlog_vast	YES	NO	1-10	9	1	0	0	NO	NO	1-10	5	4	1	0	YES	NO	1-10	9	1	0	0	0.708687	0.257059	0.451628
SUM	RF	no_auto	YES	NO	1-10	8	2	0	0	NO	NO	1-10	5	4	1	0	YES	NO	1-10	8	2	0	0	0.68073	0.278338	0.402392
SUM	RF	no_no	YES	NO	1-10	8	2	0	0	NO	NO	1-10	5	4	1	0	YES	NO	1-10	8	2	0	0	0.706124	0.359548	0.346576
SUM	RF	no_par	YES	NO	1-10	8	2	0	0	NO	NO	1-10	5	4	1	0	YES	NO	1-10	8	2	0	0	0.725643	0.349428	0.376215
SUM	RF	no_rg	YES	NO	1-10	8	2	0	0	NO	NO	1-10	5	4	1	0	YES	NO	1-10	8	2	0	0	0.755807	0.385423	0.370384
SUM	RF	no_vast	YES	NO	1-10	8	2	0	0	NO	NO	1-10	5	4	1	0	YES	NO	1-10	8	2	0	0	0.747082	0.414398	0.332684
SUM	none	glog_vast	YES	NO	1-10	9	1	0	0	NO	NO	1-10	5	4	1	0	NO	YES	1-10	7	3	0	0	NA	NA	NA
SUM	none	his_vast	YES	NO	1-10	8	2	0	0	NO	YES	1-10	6	3	1	0	NO	YES	1-10	7	3	0	0	NA	NA	NA
SUM	none	nlog_vast	YES	NO	1-10	9	1	0	0	NO	NO	1-10	6	3	1	0	YES	NO	1-10	8	2	0	0	NA	NA	NA
SUM	none	no_vast	YES	NO	1-10	8	2	0	0	NO	NO	1-10	5	4	1	0	NO	NO	1-10	7	3	0	0	NA	NA	NA
SUM	SV	glog_vast	YES	NO	1-10	9	1	0	0	NO	YES	1-10	5	5	0	0	NO	YES	1-10	7	3	0	0	0.759927	0.421322	0.338605
SUM	SV	his_vast	YES	NO	1-10	8	2	0	0	NO	YES	1-10	6	4	0	0	NO	YES	1-10	7	3	0	0	0.710512	0.43869	0.271823
SUM	SV	nlog_vast	YES	NO	1-10	9	1	0	0	NO	YES	1-11	6	3	0	1	NO	NO	1-10	7	3	0	0	0.786346	0.419103	0.367244
SUM	SV	no_vast	YES	NO	1-10	8	2	0	0	NO	YES	1-10	5	4	0	1	NO	NO	1-10	7	3	0	0	0.759349	0.419002	0.340347
SUM	MN	glog_vast	YES	NO	1-10	9	1	0	0	NO	NO	1-10	5	4	1	0	YES	NO	1-10	8	2	0	0	0.760299	0.410186	0.350113
SUM	MN	his_vast	YES	NO	1-10	8	2	0	0	NO	YES	1-10	6	3	1	0	NO	YES	1-10	7	3	0	0	0.639433	0.141195	0.498238
SUM	MN	nlog_vast	YES	NO	1-10	9	1	0	0	NO	NO	1-10	5	4	1	0	YES	NO	1-10	8	2	0	0	0.791279	0.449966	0.341313
SUM	MN	no_vast	YES	NO	1-10	8	2	0	0	NO	NO	1-10	5	4	1	0	NO	NO	1-10	7	3	0	0	0.739618	0.366339	0.373279
SUM	MD	glog_vast	YES	NO	1-10	9	1	0	0	NO	NO	1-10	5	4	1	0	YES	NO	1-10	8	2	0	0	0.737785	0.337743	0.400042
SUM	MD	his_vast	YES	NO	1-10	8	2	0	0	NO	YES	1-10	6	3	1	0	NO	YES	1-10	7	3	0	0	0.755193	0.428062	0.327131
SUM	MD	nlog_vast	YES	NO	1-10	9	1	0	0	NO	NO	1-10	5	4	1	0	YES	NO	1-10	8	2	0	0	0.786071	0.411015	0.375056
SUM	MD	no_vast	YES	NO	1-10	8	2	0	0	NO	NO	1-10	5	4	1	0	NO	NO	1-10	7	3	0	0	0.697069	0.358968	0.338101
SUM	KNN	glog_vast	YES	NO	1-10	9	1	0	0	NO	NO	1-10	6	3	1	0	YES	NO	1-10	9	1	0	0	0.78435	0.483729	0.300621
SUM	KNN	his_vast	YES	NO	1-10	8	2	0	0	NO	NO	1-10	6	3	1	0	YES	NO	1-10	8	2	0	0	0.74611	0.370749	0.37536
SUM	KNN	nlog_vast	YES	NO	1-10	9	1	0	0	NO	NO	1-10	5	4	1	0	YES	NO	1-10	9	1	0	0	0.782763	0.465056	0.317708
SUM	KNN	no_vast	YES	NO	1-10	8	2	0	0	NO	NO	1-10	5	4	1	0	YES	NO	1-10	8	2	0	0	0.75854	0.426021	0.332518
SUM	BPCA	glog_vast	YES	NO	1-10	9	1	0	0	NO	NO	1-10	5	4	1	0	YES	NO	1-10	9	1	0	0	0.777731	0.428919	0.348812
SUM	BPCA	his_vast	YES	NO	1-10	8	2	0	0	NO	NO	1-10	6	3	1	0	YES	NO	1-10	8	2	0	0	0.796011	0.524298	0.271713
SUM	BPCA	nlog_vast	YES	NO	1-10	9	1	0	0	NO	NO	1-10	4	4	1	1	YES	NO	1-10	9	1	0	0	0.718893	0.364516	0.354377
SUM	BPCA	no_vast	YES	NO	1-10	8	2	0	0	NO	NO	1-10	5	4	1	0	YES	NO	1-10	8	2	0	0	0.718893	0.364516	0.354377
PQN	none	glog_vast	YES	NO	1-10	9	1	0	0	NO	NO	1-10	3	5	1	1	YES	NO	1-10	9	1	0	0	NA	NA	NA
PQN	none	his_vast	YES	NO	1-10	9	1	0	0	NO	NO	1-10	3	4	2	1	YES	NO	1-10	9	1	0	0	NA	NA	NA
PQN	none	nlog_vast	YES	NO	1-10	9	1	0	0	NO	NO	1-10	3	4	2	1	YES	NO	1-10	9	1	0	0	NA	NA	NA
PQN	none	no_vast	NO	NO	1-10	7	3	0	0	NO	NO	1-10	4	3	2	1	YES	NO	1-10	8	2	0	0	NA	NA	NA
PQN	SV	glog_vast	YES	NO	1-10	9	1	0	0	NO	YES	1-10	4	5	0	1	YES	NO	1-10	9	1	0	0	0.752475	0.209095	0.543379
PQN	SV	his_vast	YES	NO	1-10	9	1	0	0	NO	YES	1-10	4	5	0	1	YES	NO	1-10	9	1	0	0	0.769925	0.320906	0.449019
PQN	SV	nlog_vast	YES	NO	1-10	9	1	0	0	NO	YES	1-10	4	5	0	1	YES	NO	1-10	9	1	0	0	0.77258	0.247244	0.525337
PQN	SV	no_vast	YES	NO	1-10	8	2	0	0	NO	YES	1-10	4	4	1	1	YES	NO	1-10	8	2	0	0	0.749792	0.225605	0.524187
PQN	MN	glog_vast	YES	NO	1-10	8	2	0	0	NO	NO	1-10	3	5	1	1	YES	NO	1-10	9	1	0	0	0.738498	0.0324881	0.70601
PQN	MN	his_vast	YES	NO	1-10	9	1	0	0	NO	NO	1-10	3	4	2	1	YES	NO	1-10	9	1	0	0	0.803468	0.271306	0.532163
PQN	MN	nlog_vast	YES	NO	1-10	9	1	0	0	NO	NO	1-10	3	4	2	1	YES	NO	1-10	9	1	0	0	0.752055	0.0777566	0.674298
PQN	MN	no_vast	YES	NO	1-10	8	2	0	0	NO	NO	1-10	5	3	1	1	YES	NO	1-10	8	2	0	0	0.780229	0.282793	0.497436
PQN	MD	glog_vast	YES	NO	1-10	9	1	0	0	NO	NO	1-10	3	5	1	1	YES	NO	1-10	9	1	0	0	0.810791	0.364858	0.445934
PQN	MD	his_vast	YES	NO	1-10	9	1	0	0	NO	NO	1-10	3	4	2	1	YES	NO	1-10	9	1	0	0	0.79684	0.289993	0.506846
PQN	MD	nlog_vast	YES	NO	1-10	9	1	0	0	NO	NO	1-10	3	4	2	1	YES	NO	1-10	9	1	0	0	0.82121	0.385829	0.435381
PQN	MD	no_vast	YES	NO	1-10	8	2	0	0	NO	NO	1-10	5	3	1	1	YES	NO	1-10	8	2	0	0	0.797491	0.253111	0.54438
PQN	KNN	glog_vast	YES	NO	1-10	9	1	0	0	NO	NO	1-10	3	4	2	1	YES	NO	1-10	9	1	0	0	0.816357	0.415787	0.400571
PQN	KNN	his_vast	YES	YES	1-10	9	1	0	0	NO	NO	1-10	3	4	2	1	YES	NO	1-10	9	1	0	0	0.807677	0.233082	0.574595
PQN	KNN	nlog_vast	YES	YES	1-10	9	1	0	0	NO	NO	1-10	3	4	2	1	YES	NO	1-10	9	1	0	0	0.81575	0.358115	0.457635
PQN	KNN	no_vast	YES	NO	1-10	8	2	0	0	NO	NO	1-10	5	2	2	1	YES	NO	1-10	9	1	0	0	0.789256	0.324448	0.464808
PQN	BPCA	glog_vast	YES	NO	1-10	9	1	0	0	NO	NO	1-10	3	4	2	1	YES	NO	1-10	9	1	0	0	0.788567	0.315615	0.472952
PQN	BPCA	his_vast	YES	NO	1-10	9	1	0	0	NO	NO	1-10	3	4	2	1	YES	NO	1-10	9	1	0	0	0.808609	0.326637	0.481972
PQN	BPCA	nlog_vast	YES	NO	1-10	9	1	0	0	NO	NO	1-10	3	4	2	1	YES	NO	1-10	9	1	0	0	0.788814	0.281827	0.506987
PQN	BPCA	no_vast	YES	NO	1-10	8	2	0	0	NO	NO	1-10	6	2	1	1	YES	NO	1-10	9	1	0	0	0.790936	0.268786	0.52215
