# Supplementary material for: Non-targeted UHPLC-MS metabolomic data processing methods: a comparative investigation of normalisation, missing value imputation, transformation and scaling
Source: Metabolomics. 2016 Apr 15;12:93. doi: 10.1007/s11306-016-1030-9 (PMC4831991; doi:10.1007/s11306-016-1030-9)
Supplement: Supplementary file 5 — Supplementary material 5 (XLSX 14 kb) [file 11306_2016_1030_MOESM5_ESM.xlsx]

## Sheet: Sheet1
SI3: List of the 280 different permutations of normalisation, missing value imputation, transformation and scaling methods investigated in a modified dataset;
PQN=Probabilistic quotient normalization
SV=small value; MN=mean; MD=median; KNN=k-nearest neighbour; BPCA=Bayesian Principal Components Analysis; RF=random forest
nlog=natural log; glog=generalised log; ihs=inverse hyperbolic sine
Normalisation	Missing value imputation	Transformation	Scaling
SUM	none	none	none
SUM	none	none	pareto
SUM	none	none	autoscaling
SUM	none	none	range
SUM	none	none	Vast
SUM	none	nlog	none
SUM	none	nlog	pareto
SUM	none	nlog	autoscaling
SUM	none	nlog	range
SUM	none	nlog	Vast
SUM	none	Ihs	none
SUM	none	Ihs	pareto
SUM	none	Ihs	autoscaling
SUM	none	Ihs	range
SUM	none	Ihs	Vast
SUM	none	Glog	none
SUM	none	Glog	pareto
SUM	none	Glog	autoscaling
SUM	none	Glog	range
SUM	none	Glog	Vast
SUM	SV	none	none
SUM	SV	none	pareto
SUM	SV	none	autoscaling
SUM	SV	none	range
SUM	SV	none	Vast
SUM	SV	nlog	none
SUM	SV	nlog	pareto
SUM	SV	nlog	autoscaling
SUM	SV	nlog	range
SUM	SV	nlog	Vast
SUM	SV	Ihs	none
SUM	SV	Ihs	pareto
SUM	SV	Ihs	autoscaling
SUM	SV	Ihs	range
SUM	SV	Ihs	Vast
SUM	SV	Glog	none
SUM	SV	Glog	pareto
SUM	SV	Glog	autoscaling
SUM	SV	Glog	range
SUM	SV	Glog	Vast
SUM	MN	none	none
SUM	MN	none	pareto
SUM	MN	none	autoscaling
SUM	MN	none	range
SUM	MN	none	Vast
SUM	MN	nlog	none
SUM	MN	nlog	pareto
SUM	MN	nlog	autoscaling
SUM	MN	nlog	range
SUM	MN	nlog	Vast
SUM	MN	Ihs	none
SUM	MN	Ihs	pareto
SUM	MN	Ihs	autoscaling
SUM	MN	Ihs	range
SUM	MN	Ihs	Vast
SUM	MN	Glog	none
SUM	MN	Glog	pareto
SUM	MN	Glog	autoscaling
SUM	MN	Glog	range
SUM	MN	Glog	Vast
SUM	MD	none	none
SUM	MD	none	pareto
SUM	MD	none	autoscaling
SUM	MD	none	range
SUM	MD	none	Vast
SUM	MD	nlog	none
SUM	MD	nlog	pareto
SUM	MD	nlog	autoscaling
SUM	MD	nlog	range
SUM	MD	nlog	Vast
SUM	MD	Ihs	none
SUM	MD	Ihs	pareto
SUM	MD	Ihs	autoscaling
SUM	MD	Ihs	range
SUM	MD	Ihs	Vast
SUM	MD	Glog	none
SUM	MD	Glog	pareto
SUM	MD	Glog	autoscaling
SUM	MD	Glog	range
SUM	MD	Glog	Vast
SUM	KNN	none	none
SUM	KNN	none	pareto
SUM	KNN	none	autoscaling
SUM	KNN	none	range
SUM	KNN	none	Vast
SUM	KNN	nlog	none
SUM	KNN	nlog	pareto
SUM	KNN	nlog	autoscaling
SUM	KNN	nlog	range
SUM	KNN	nlog	Vast
SUM	KNN	Ihs	none
SUM	KNN	Ihs	pareto
SUM	KNN	Ihs	autoscaling
SUM	KNN	Ihs	range
SUM	KNN	Ihs	Vast
SUM	KNN	Glog	none
SUM	KNN	Glog	pareto
SUM	KNN	Glog	autoscaling
SUM	KNN	Glog	range
SUM	KNN	Glog	Vast
SUM	BPCA	none	none
SUM	BPCA	none	pareto
SUM	BPCA	none	autoscaling
SUM	BPCA	none	range
SUM	BPCA	none	Vast
SUM	BPCA	nlog	none
SUM	BPCA	nlog	pareto
SUM	BPCA	nlog	autoscaling
SUM	BPCA	nlog	range
SUM	BPCA	nlog	Vast
SUM	BPCA	Ihs	none
SUM	BPCA	Ihs	pareto
SUM	BPCA	Ihs	autoscaling
SUM	BPCA	Ihs	range
SUM	BPCA	Ihs	Vast
SUM	BPCA	Glog	none
SUM	BPCA	Glog	pareto
SUM	BPCA	Glog	autoscaling
SUM	BPCA	Glog	range
SUM	BPCA	Glog	Vast
SUM	RF	none	none
SUM	RF	none	pareto
SUM	RF	none	autoscaling
SUM	RF	none	range
SUM	RF	none	Vast
SUM	RF	nlog	none
SUM	RF	nlog	pareto
SUM	RF	nlog	autoscaling
SUM	RF	nlog	range
SUM	RF	nlog	Vast
SUM	RF	Ihs	none
SUM	RF	Ihs	pareto
SUM	RF	Ihs	autoscaling
SUM	RF	Ihs	range
SUM	RF	Ihs	Vast
SUM	RF	Glog	none
SUM	RF	Glog	pareto
SUM	RF	Glog	autoscaling
SUM	RF	Glog	range
SUM	RF	Glog	Vast
PQN	none	none	none
PQN	none	none	pareto
PQN	none	none	autoscaling
PQN	none	none	range
PQN	none	none	Vast
PQN	none	nlog	none
PQN	none	nlog	pareto
PQN	none	nlog	autoscaling
PQN	none	nlog	range
PQN	none	nlog	Vast
PQN	none	Ihs	none
PQN	none	Ihs	pareto
PQN	none	Ihs	autoscaling
PQN	none	Ihs	range
PQN	none	Ihs	Vast
PQN	none	Glog	none
PQN	none	Glog	pareto
PQN	none	Glog	autoscaling
PQN	none	Glog	range
PQN	none	Glog	Vast
PQN	SV	none	none
PQN	SV	none	pareto
PQN	SV	none	autoscaling
PQN	SV	none	range
PQN	SV	none	Vast
PQN	SV	nlog	none
PQN	SV	nlog	pareto
PQN	SV	nlog	autoscaling
PQN	SV	nlog	range
PQN	SV	nlog	Vast
PQN	SV	Ihs	none
PQN	SV	Ihs	pareto
PQN	SV	Ihs	autoscaling
PQN	SV	Ihs	range
PQN	SV	Ihs	Vast
PQN	SV	Glog	none
PQN	SV	Glog	pareto
PQN	SV	Glog	autoscaling
PQN	SV	Glog	range
PQN	SV	Glog	Vast
PQN	MN	none	none
PQN	MN	none	pareto
PQN	MN	none	autoscaling
PQN	MN	none	range
PQN	MN	none	Vast
PQN	MN	nlog	none
PQN	MN	nlog	pareto
PQN	MN	nlog	autoscaling
PQN	MN	nlog	range
PQN	MN	nlog	Vast
PQN	MN	Ihs	none
PQN	MN	Ihs	pareto
PQN	MN	Ihs	autoscaling
PQN	MN	Ihs	range
PQN	MN	Ihs	Vast
PQN	MN	Glog	none
PQN	MN	Glog	pareto
PQN	MN	Glog	autoscaling
PQN	MN	Glog	range
PQN	MN	Glog	Vast
PQN	MD	none	none
PQN	MD	none	pareto
PQN	MD	none	autoscaling
PQN	MD	none	range
PQN	MD	none	Vast
PQN	MD	nlog	none
PQN	MD	nlog	pareto
PQN	MD	nlog	autoscaling
PQN	MD	nlog	range
PQN	MD	nlog	Vast
PQN	MD	Ihs	none
PQN	MD	Ihs	pareto
PQN	MD	Ihs	autoscaling
PQN	MD	Ihs	range
PQN	MD	Ihs	Vast
PQN	MD	Glog	none
PQN	MD	Glog	pareto
PQN	MD	Glog	autoscaling
PQN	MD	Glog	range
PQN	MD	Glog	Vast
PQN	KNN	none	none
PQN	KNN	none	pareto
PQN	KNN	none	autoscaling
PQN	KNN	none	range
PQN	KNN	none	Vast
PQN	KNN	nlog	none
PQN	KNN	nlog	pareto
PQN	KNN	nlog	autoscaling
PQN	KNN	nlog	range
PQN	KNN	nlog	Vast
PQN	KNN	Ihs	none
PQN	KNN	Ihs	pareto
PQN	KNN	Ihs	autoscaling
PQN	KNN	Ihs	range
PQN	KNN	Ihs	Vast
PQN	KNN	Glog	none
PQN	KNN	Glog	pareto
PQN	KNN	Glog	autoscaling
PQN	KNN	Glog	range
PQN	KNN	Glog	Vast
PQN	BPCA	none	none
PQN	BPCA	none	pareto
PQN	BPCA	none	autoscaling
PQN	BPCA	none	range
PQN	BPCA	none	Vast
PQN	BPCA	nlog	none
PQN	BPCA	nlog	pareto
PQN	BPCA	nlog	autoscaling
PQN	BPCA	nlog	range
PQN	BPCA	nlog	Vast
PQN	BPCA	Ihs	none
PQN	BPCA	Ihs	pareto
PQN	BPCA	Ihs	autoscaling
PQN	BPCA	Ihs	range
PQN	BPCA	Ihs	Vast
PQN	BPCA	Glog	none
PQN	BPCA	Glog	pareto
PQN	BPCA	Glog	autoscaling
PQN	BPCA	Glog	range
PQN	BPCA	Glog	Vast
PQN	RF	none	none
PQN	RF	none	pareto
PQN	RF	none	autoscaling
PQN	RF	none	range
PQN	RF	none	Vast
PQN	RF	nlog	none
PQN	RF	nlog	pareto
PQN	RF	nlog	autoscaling
PQN	RF	nlog	range
PQN	RF	nlog	Vast
PQN	RF	Ihs	none
PQN	RF	Ihs	pareto
PQN	RF	Ihs	autoscaling
PQN	RF	Ihs	range
PQN	RF	Ihs	Vast
PQN	RF	Glog	none
PQN	RF	Glog	pareto
PQN	RF	Glog	autoscaling
PQN	RF	Glog	range
PQN	RF	Glog	Vast
