# Supplementary material for: Non-targeted UHPLC-MS metabolomic data processing methods: a comparative investigation of normalisation, missing value imputation, transformation and scaling
Source: Metabolomics. 2016 Apr 15;12:93. doi: 10.1007/s11306-016-1030-9 (PMC4831991; doi:10.1007/s11306-016-1030-9)
Supplement: Supplementary file 7 — Supplementary material 7 (XLSX 10 kb) [file 11306_2016_1030_MOESM7_ESM.xlsx]

## Sheet: Sheet1
SI 5. Number of missing values present in freely available untargeted metabolomics UHPLC-MS datasets downloaded from Metabolomics Workbench repository (http://www.metabolomicsworkbench.org/);	Instrument Manufacturer	NAs (%)	Project	Study	Analysis	Number of samples
	Waters	6.9	PR000050	ST000052	AN000088	55
	Waters	2.3	PR000052	ST000055	AN000093	35
	Agilent	10.5	PR000082	ST000090	AN000144	71
	Agilent	8.6	PR000008	ST000009	AN000024	114
	Agilent	8.3	PR000041	ST000042	AN000065	24
	Agilent	6.5	PR000040	ST000041	AN000063	32
