# Supplementary material for: Non-targeted UHPLC-MS metabolomic data processing methods: a comparative investigation of normalisation, missing value imputation, transformation and scaling
Source: Metabolomics. 2016 Apr 15;12:93. doi: 10.1007/s11306-016-1030-9 (PMC4831991; doi:10.1007/s11306-016-1030-9)
Supplement: Supplementary file 10 — Supplementary material 10 (XLS 132 kb) [file 11306_2016_1030_MOESM10_ESM.xls]

## Sheet: SI8.csv
SI 8. Univariate analysis results applying students t-test for all 280 different permutations of normalisation, missing value imputation, transformation and scaling methods investigated in a modified dataset;
Peaks	Abundance	Multiplier	SUM_STAGE1_glog_no.csv	SUM_STAGE1_his_no.csv	SUM_STAGE1_nlog_aut.csv	SUM_STAGE1_no_no.csv	SUM_STAGE2_glog_no.csv	SUM_STAGE2_his_no.csv	SUM_STAGE2_nlog_aut.csv	SUM_STAGE2_no_no.csv	SUM_STAGE3_glog_no.csv	SUM_STAGE3_his_no.csv	SUM_STAGE3_nlog_aut.csv	SUM_STAGE3_no_no.csv	SUM_STAGE4_glog_no.csv	SUM_STAGE4_his_no.csv	SUM_STAGE4_nlog_aut.csv	SUM_STAGE4_no_no.csv	SUM_STAGE5_glog_no.csv	SUM_STAGE5_his_no.csv	SUM_STAGE5_nlog_aut.csv	SUM_STAGE5_no_no.csv	SUM_STAGE6_glog_no.csv	SUM_STAGE6_his_no.csv	SUM_STAGE6_nlog_aut.csv	SUM_STAGE6_no_no.csv	SUM_STAGE7_glog_no.csv	SUM_STAGE7_ihs	SUM_STAGE7_nlog	SUM_STAGE7_none	PQN_STAGE1_glog_no.csv	PQN_STAGE1_his_no.csv	PQN_STAGE1_nlg_no.csv	PQN_STAGE1_no_no.csv	PQN_STAGE2_glog_no.csv	PQN_STAGE2_his_no.csv	PQN_STAGE2_nlg_no.csv	PQN_STAGE2_no_no.csv	PQN_STAGE3_glog_no.csv	PQN_STAGE3_his_no.csv	PQN_STAGE3_nlg_no.csv	PQN_STAGE3_no_no.csv	PQN_STAGE4_glog_no.csv	PQN_STAGE4_his_no.csv	PQN_STAGE4_nlg_no.csv	PQN_STAGE4_no_no.csv	PQN_STAGE5_glog_no.csv	PQN_STAGE5_his_no.csv	PQN_STAGE5_nlg_no.csv
Normalisation			SUM	SUM	SUM	SUM	SUM	SUM	SUM	SUM	SUM	SUM	SUM	SUM	SUM	SUM	SUM	SUM	SUM	SUM	SUM	SUM	SUM	SUM	SUM	SUM	SUM	SUM	SUM	SUM	PQN	PQN	PQN	PQN	PQN	PQN	PQN	PQN	PQN	PQN	PQN	PQN	PQN	PQN	PQN	PQN	PQN	PQN	PQN
MVI			none	none	none	none	SV	SV	SV	SV	MN	MN	MN	MN	MD	MD	MD	MD	KNN	KNN	KNN	KNN	BPCA	BPCA	BPCA	BPCA	RF	RF	RF	RF	none	none	none	none	SV	SV	SV	SV	MN	MN	MN	MN	MD	MD	MD	MD	KNN	KNN	KNN
Transformation			glog	ihs	nlog	none	glog	ihs	nlog	none	glog	ihs	nlog	none	glog	ihs	nlog	none	glog	ihs	nlog	none	glog	ihs	nlog	none	glog	ihs	nlog	none	glog	ihs	nlog	none	glog	ihs	nlog	none	glog	ihs	nlog	none	glog	ihs	nlog	none	glog	ihs	nlog
Scaling			All	All	All	All	All	All	All	All	All	All	All	All	All	All	All	All	All	All	All	All	All	All	All	All	All	All	All	All	All	All	All	All	All	All	All	All	All	All	All	All	All	All	All	All	All	All	All
471	High	0.1	2.05e-06	0.000300921	5.06e-09	0.000301596	5.61e-06	0.000440544	1.73e-05	0.000441451	1.32e-06	0.000290465	1.74e-08	0.000291136	1.57e-06	0.000309051	1.46e-08	0.000309755	7.72e-07	0.000179578	1.11e-09	0.00018001	4.44e-07	0.000128023	1.81e-09	0.000130315	1.21e-06	0.000276782	2.13e-08	0.000277428	4.34e-08	3.8e-09	3.8e-09	0.000126742	3.83e-06	1.45e-05	1.45e-05	0.000202995	3.66e-08	1.49e-08	1.49e-08	0.00011739	3.94e-08	1.38e-08	1.38e-08	0.000123232	1.93e-08	7.04e-10	7.04e-10
819	High	0.2	8.21e-10	4.44e-08	3.07e-10	4.44e-08	8.23e-10	4.89e-08	3.94e-10	4.9e-08	8.56e-10	4.52e-08	3.07e-10	4.53e-08	9.19e-10	4.8e-08	3.3e-10	4.8e-08	8.41e-10	4.36e-08	3.07e-10	4.36e-08	8.42e-10	4.36e-08	3.07e-10	4.36e-08	8.39e-10	4.36e-08	3.07e-10	4.36e-08	3.33e-12	4.75e-11	4.75e-11	2.75e-08	6.08e-10	6.3e-11	6.3e-11	3.11e-08	6.79e-12	4.75e-11	4.75e-11	2.81e-08	7e-12	5.21e-11	5.21e-11	3.05e-08	7.44e-12	4.75e-11	4.75e-11
1415	High	0.3	1.5e-32	7.48e-19	6.49e-33	1.96e-18	1.49e-32	7.48e-19	6.49e-33	1.96e-18	1.5e-32	7.48e-19	6.49e-33	1.96e-18	1.5e-32	7.48e-19	6.49e-33	1.96e-18	1.5e-32	7.48e-19	4.25e-33	1.96e-18	1.5e-32	7.48e-19	5.64e-33	1.96e-18	1.5e-32	7.48e-19	6.49e-33	1.96e-18	1.57e-30	1.12e-30	1.12e-30	7.38e-17	2.72e-30	1.27e-30	1.27e-30	7.38e-17	1.76e-30	1.27e-30	1.27e-30	5.68e-17	1.58e-30	1.12e-30	1.12e-30	7.38e-17	1.73e-30	9.53e-31	9.53e-31
1801	High	0.4	5.3e-22	4.13e-16	1.53e-21	5.84e-16	5.49e-22	4.13e-16	2.08e-21	5.84e-16	5.56e-22	4.13e-16	1.74e-21	5.84e-16	5.56e-22	4.13e-16	1.86e-21	5.84e-16	4.77e-22	4.13e-16	1.41e-21	5.84e-16	4.76e-22	4.13e-16	1.49e-21	5.84e-16	4.77e-22	4.13e-16	1.45e-21	5.84e-16	1.13e-24	1.32e-24	1.32e-24	3.65e-17	5.87e-25	1.66e-24	1.66e-24	3.65e-17	1e-24	1.47e-24	1.47e-24	1.83e-17	1.06e-24	1.47e-24	1.47e-24	3.65e-17	8.38e-25	1.2e-24	1.2e-24
1807	High	0.5	2.7e-15	3.25e-12	3.59e-16	3.65e-12	2.89e-15	3.25e-12	5.11e-16	3.65e-12	2.83e-15	3.14e-12	3.92e-16	3.51e-12	3.37e-15	3.25e-12	4.56e-16	3.65e-12	2.68e-15	2.76e-12	3.59e-16	3.04e-12	2.68e-15	2.85e-12	3.67e-16	3.14e-12	2.68e-15	2.85e-12	3.59e-16	3.14e-12	1.14e-22	7.54e-23	7.54e-23	7.38e-17	3.37e-21	9.65e-23	9.65e-23	7.38e-17	1.49e-22	8.05e-23	8.05e-23	5.91e-17	1.65e-22	8.32e-23	8.32e-23	7.38e-17	1.34e-22	6.7e-23	6.7e-23
1905	High	0.6	NA	NA	NA	NA	NA	NA	NA	NA	NA	NA	NA	NA	NA	NA	NA	NA	NA	NA	NA	NA	NA	NA	NA	NA	NA	NA	NA	NA	NA	NA	NA	NA	NA	NA	NA	NA	NA	NA	NA	NA	NA	NA	NA	NA	NA	NA	NA
1972	High	0.7	0.00115267	0.0024568	0.00266161	0.00245774	0.00124981	0.00263744	0.00317676	0.00263845	0.00115099	0.00251589	0.00266161	0.00252258	0.00115107	0.002526	0.00266161	0.00252697	0.00113509	0.0024568	0.00266161	0.00245774	0.00113501	0.0024568	0.00266161	0.00245774	0.00115117	0.0024568	0.00266161	0.00245774	0.00315294	0.00418925	0.00418925	0.00557604	0.00238195	0.00490928	0.00490928	0.00573311	0.00295968	0.00418925	0.00418925	0.00557604	0.00297132	0.00418925	0.00418925	0.00557604	0.00293186	0.00418925	0.00418925
2343	High	0.8	1.79e-12	7.47e-12	1.6e-12	1.33e-11	2.13e-12	7.73e-12	2.18e-12	1.39e-11	1.76e-12	7.47e-12	1.63e-12	1.39e-11	2.03e-12	7.47e-12	1.76e-12	1.39e-11	1.72e-12	6.23e-12	1.6e-12	1.16e-11	1.72e-12	6.4e-12	1.63e-12	1.16e-11	1.72e-12	6.4e-12	1.6e-12	1.16e-11	3.35e-08	3.25e-08	3.25e-08	3.06e-08	3.71e-08	4.08e-08	4.08e-08	3.45e-08	3.35e-08	3.25e-08	3.25e-08	3.12e-08	3.53e-08	3.41e-08	3.41e-08	3.38e-08	3.3e-08	3.2e-08	3.2e-08
2362	High	0.9	NA	NA	NA	NA	NA	NA	NA	NA	NA	NA	NA	NA	NA	NA	NA	NA	NA	NA	NA	NA	NA	NA	NA	NA	NA	NA	NA	NA	NA	NA	NA	NA	NA	NA	NA	NA	NA	NA	NA	NA	NA	NA	NA	NA	NA	NA	NA
2402	High	1	NA	NA	NA	NA	NA	NA	NA	NA	NA	NA	NA	NA	NA	NA	NA	NA	NA	NA	NA	NA	NA	NA	NA	NA	NA	NA	NA	NA	NA	NA	NA	NA	NA	NA	NA	NA	NA	NA	NA	NA	NA	NA	NA	NA	NA	NA	NA
2441	High	1.1	NA	NA	NA	NA	NA	NA	NA	NA	NA	NA	NA	NA	NA	NA	NA	NA	NA	NA	NA	NA	NA	NA	NA	NA	NA	NA	NA	NA	NA	NA	NA	NA	NA	NA	NA	NA	NA	NA	NA	NA	NA	NA	NA	NA	NA	NA	NA
2451	High	1.2	NA	NA	NA	NA	NA	NA	NA	NA	NA	NA	NA	NA	NA	NA	NA	NA	NA	NA	NA	NA	NA	NA	NA	NA	NA	NA	NA	NA	NA	NA	NA	NA	NA	NA	NA	NA	NA	NA	NA	NA	NA	NA	NA	NA	NA	NA	NA
2463	High	1.3	0.000521747	0.0022044	0.000492069	0.00221041	NA	NA	NA	NA	0.00061338	0.00251589	0.000577821	0.00252258	0.000709644	0.00285982	0.00066805	0.00286725	0.000207693	0.00101982	0.000195355	0.00102287	0.000316616	0.00149216	0.000297651	0.00149647	0.000488728	0.00204755	0.000461572	0.00205311	0.000818889	0.000817503	0.000817503	0.00144154	NA	NA	NA	NA	0.000917964	0.000915737	0.000915737	0.00162877	0.00103582	0.0010187	0.0010187	0.00186506	0.00029917	0.000294262	0.000294262
2728	High	1.4	NA	NA	NA	NA	NA	NA	NA	NA	NA	NA	NA	NA	NA	NA	NA	NA	NA	NA	NA	NA	NA	NA	NA	NA	NA	NA	NA	NA	NA	NA	NA	NA	NA	NA	NA	NA	NA	NA	NA	NA	NA	NA	NA	NA	NA	NA	NA
2754	High	1.5	NA	0.0016005	NA	0.00159742	NA	0.00169751	NA	0.00169423	NA	0.0016237	NA	0.00162057	NA	0.0016237	NA	0.00162057	NA	0.00155605	NA	0.00155305	NA	0.00155605	NA	0.00155305	NA	0.0016005	NA	0.00159742	NA	NA	NA	0.00599953	NA	NA	NA	0.00616618	NA	NA	NA	0.00599953	NA	NA	NA	0.00599953	NA	NA	NA
2800	High	2	0.00229013	0.0156014	0.00228344	0.0180827	0.00249482	0.0160231	0.00273264	0.0185715	0.00229021	0.0156014	0.00228344	0.0178479	0.0022902	0.0153988	0.00228344	0.0178479	0.0022902	0.0150089	0.00228344	0.0171786	0.00229021	0.0153988	0.00228344	0.0171786	0.0022902	0.0153988	0.00228344	0.0178479	0.00462019	0.00455815	0.00455815	0.0239466	0.00495912	0.00532953	0.00532953	0.0245938	0.00462064	0.00455815	0.00455815	0.0239466	0.00462061	0.00455815	0.00455815	0.0239466	0.00462071	0.00455815	0.00455815
2857	High	2.5	2.23e-10	2.94e-07	2.17e-10	3.77e-07	2.6e-10	3.22e-07	2.8e-10	4.13e-07	2.23e-10	2.99e-07	2.17e-10	3.83e-07	2.4e-10	3.1e-07	2.33e-10	3.98e-07	2.2e-10	2.94e-07	2.17e-10	3.77e-07	2.2e-10	2.94e-07	2.17e-10	3.77e-07	2.2e-10	2.94e-07	2.17e-10	3.77e-07	1.52e-08	1.47e-08	1.47e-08	9.75e-06	1.73e-08	1.85e-08	1.85e-08	1.02e-05	1.52e-08	1.49e-08	1.49e-08	9.75e-06	1.6e-08	1.54e-08	1.54e-08	9.91e-06	1.52e-08	1.45e-08	1.45e-08
3223	High	3	2.9e-09	3.11e-06	1.91e-09	3.15e-06	3.21e-09	3.33e-06	2.38e-09	3.37e-06	2.92e-09	3.16e-06	1.91e-09	3.2e-06	3.12e-09	3.27e-06	2.01e-09	3.31e-06	2.92e-09	3.11e-06	1.88e-09	3.15e-06	2.92e-09	3.11e-06	1.88e-09	3.15e-06	2.92e-09	3.11e-06	1.91e-09	3.15e-06	1.65e-09	1.56e-09	1.56e-09	2.02e-06	2.66e-09	1.96e-09	1.96e-09	2.17e-06	1.68e-09	1.56e-09	1.56e-09	2.06e-06	1.8e-09	1.65e-09	1.65e-09	2.13e-06	1.68e-09	1.54e-09	1.54e-09
3595	High	3.5	8.92e-30	7.86e-17	8.96e-30	1.31e-16	9.43e-30	7.86e-17	9.71e-30	1.31e-16	8.82e-30	7.86e-17	9.71e-30	1.31e-16	8.83e-30	7.86e-17	8.96e-30	1.31e-16	8.83e-30	7.86e-17	8.32e-30	1.31e-16	8.82e-30	7.86e-17	8.96e-30	1.31e-16	8.83e-30	7.86e-17	8.96e-30	1.31e-16	1.25e-35	9.23e-36	9.23e-36	3.92e-19	1.5e-35	1.38e-35	1.38e-35	3.92e-19	2.4e-35	1.38e-35	1.38e-35	3.92e-19	1.73e-35	9.23e-36	9.23e-36	3.92e-19	1.93e-35	9.23e-36	9.23e-36
4001	High	4	9.75e-15	3.73e-08	4.2e-15	3.8e-08	1.08e-14	4.12e-08	5.83e-15	4.2e-08	1.01e-14	3.8e-08	4.56e-15	3.87e-08	1.22e-14	4.03e-08	5e-15	4.11e-08	9.85e-15	3.66e-08	4.2e-15	3.73e-08	9.62e-15	3.66e-08	4.28e-15	3.73e-08	9.85e-15	3.66e-08	4.2e-15	3.73e-08	5.67e-15	5.54e-15	5.54e-15	1.02e-07	1.39e-14	7.69e-15	7.69e-15	1.15e-07	6.27e-15	6.02e-15	6.02e-15	1.02e-07	7.38e-15	6.59e-15	6.59e-15	1.1e-07	5.9e-15	5.54e-15	5.54e-15
4014	High	4.5	8.09e-06	0.000100918	7.69e-06	0.000138227	8.35e-06	0.000104122	9.51e-06	0.000142615	8.09e-06	0.000100918	7.69e-06	0.000138227	8.22e-06	0.000102495	7.81e-06	0.000140387	7.85e-06	0.000100918	7.69e-06	0.000138227	7.85e-06	0.000100918	7.69e-06	0.000136133	7.85e-06	0.000100918	7.69e-06	0.000138227	1.23e-05	1.2e-05	1.2e-05	0.000262415	1.32e-05	1.45e-05	1.45e-05	0.000278816	1.23e-05	1.21e-05	1.21e-05	0.000266331	1.25e-05	1.23e-05	1.23e-05	0.000270367	1.2e-05	1.18e-05	1.18e-05
4457	High	5	7.77e-12	2.72e-07	4.98e-12	2.91e-07	9.23e-12	2.93e-07	6.76e-12	3.13e-07	7.8e-12	2.72e-07	5.07e-12	2.91e-07	8.63e-12	2.82e-07	5.46e-12	3.02e-07	7.66e-12	2.67e-07	4.98e-12	2.85e-07	7.66e-12	2.67e-07	5.07e-12	2.85e-07	7.65e-12	2.67e-07	4.98e-12	2.85e-07	5.85e-12	5.58e-12	5.58e-12	2.92e-07	1.05e-11	7.62e-12	7.62e-12	3.21e-07	6.16e-12	5.68e-12	5.68e-12	2.98e-07	6.65e-12	6.12e-12	6.12e-12	3.09e-07	6.07e-12	5.58e-12	5.58e-12
4695	High	5.5	1.95e-20	8.48e-10	1.85e-19	8.66e-10	0.0265494	0.000329697	NA	0.000329813	3.94e-13	8.72e-08	1.34e-13	8.82e-08	1.97e-06	1.5e-05	1.24e-06	1.51e-05	8.43e-25	3.1e-14	8.6e-22	3.93e-14	8.82e-25	1.42e-13	5.06e-22	1.71e-13	6.82e-24	3.46e-13	2.95e-21	3.86e-13	9.54e-21	1.94e-20	1.94e-20	2.69e-10	0.0248773	NA	NA	0.000294772	7.6e-14	6.67e-14	6.67e-14	5.06e-08	1.72e-06	1.53e-06	1.53e-06	1.25e-05	1.14e-23	6.42e-23	6.42e-23
5014	High	6	5.74e-30	5.9e-27	1.56e-30	1.65e-13	5.74e-30	5.9e-27	1.72e-30	1.55e-13	5.74e-30	5.9e-27	1.72e-30	1.55e-13	5.74e-30	5.9e-27	1.56e-30	1.65e-13	5.74e-30	5.9e-27	1.43e-30	1.37e-13	5.74e-30	5.9e-27	1.56e-30	1.45e-13	5.74e-30	5.9e-27	1.56e-30	1.45e-13	8.46e-31	6.64e-31	6.64e-31	3.94e-14	1.33e-30	7.75e-31	7.75e-31	3.72e-14	1.03e-30	7.75e-31	7.75e-31	3.72e-14	9.3e-31	6.64e-31	6.64e-31	3.94e-14	9.3e-31	5.81e-31	5.81e-31
5205	High	6.5	1.8e-25	1.06e-17	9.35e-26	1.06e-11	1.67e-25	1.06e-17	1.17e-25	1.06e-11	1.67e-25	1.06e-17	1.17e-25	1.06e-11	1.8e-25	1.06e-17	1.02e-25	1.06e-11	1.8e-25	1.06e-17	8.06e-26	8.82e-12	1.67e-25	1.06e-17	8.35e-26	9.07e-12	1.53e-25	1.06e-17	8.99e-26	8.82e-12	2.77e-24	2.14e-24	2.14e-24	1.4e-11	4.15e-24	2.77e-24	2.77e-24	1.53e-11	2.77e-24	2.46e-24	2.46e-24	1.4e-11	2.89e-24	2.46e-24	2.46e-24	1.49e-11	2.37e-24	2.01e-24	2.01e-24
5250	High	7	1.65e-19	6.77e-14	1.21e-19	1.3e-10	1.72e-19	6.32e-14	1.7e-19	1.48e-10	1.71e-19	5.92e-14	1.39e-19	1.37e-10	1.86e-19	6.77e-14	1.48e-19	1.44e-10	1.59e-19	5.58e-14	1.12e-19	1.21e-10	1.54e-19	6.32e-14	1.15e-19	1.21e-10	1.54e-19	5.92e-14	1.12e-19	1.21e-10	8.67e-19	8.3e-19	8.3e-19	2.93e-10	1.29e-18	1.19e-18	1.19e-18	3.4e-10	9.6e-19	9.65e-19	9.65e-19	3.15e-10	1.08e-18	1.05e-18	1.05e-18	3.15e-10	8.66e-19	8.11e-19	8.11e-19
5446	High	7.5	8.91e-22	5.04e-09	5.91e-22	2.67e-08	8.95e-22	5.73e-09	8.13e-22	2.95e-08	8.9e-22	5.25e-09	6.72e-22	2.72e-08	8.9e-22	5.58e-09	7.22e-22	2.89e-08	7.74e-22	4.94e-09	5.74e-22	2.62e-08	7.74e-22	4.94e-09	5.74e-22	2.62e-08	7.74e-22	4.94e-09	5.57e-22	2.62e-08	3.1e-21	2.91e-21	2.91e-21	1.92e-08	3.91e-21	3.71e-21	3.71e-21	2.17e-08	3.61e-21	3.16e-21	3.16e-21	1.95e-08	3.88e-21	3.26e-21	3.26e-21	2.12e-08	3.08e-21	2.5e-21	2.5e-21
5523	High	8	1.18e-25	1.64e-11	1.14e-25	2.32e-11	1.13e-25	1.74e-11	1.46e-25	2.54e-11	1.08e-25	1.74e-11	1.46e-25	2.46e-11	1.17e-25	1.74e-11	1.28e-25	2.54e-11	1.17e-25	1.46e-11	1.02e-25	2.13e-11	1.08e-25	1.46e-11	1.06e-25	2.13e-11	1.01e-25	1.46e-11	1.14e-25	2.13e-11	1.31e-25	1.1e-25	1.1e-25	1.97e-11	1.19e-25	1.41e-25	1.41e-25	2.21e-11	1.39e-25	1.34e-25	1.34e-25	2.02e-11	1.32e-25	1.24e-25	1.24e-25	2.14e-11	1.09e-25	9.98e-26	9.98e-26
5640	High	8.5	3.34e-31	3.66e-14	7.86e-32	2.29e-13	3.35e-31	3.35e-14	8.85e-32	2.29e-13	3.33e-31	3.1e-14	8.85e-32	2.29e-13	3.33e-31	3.66e-14	7.86e-32	2.29e-13	3.33e-31	3.1e-14	7.08e-32	1.96e-13	3.33e-31	3.35e-14	7.86e-32	1.96e-13	3.33e-31	3.35e-14	7.86e-32	2.06e-13	5.65e-29	3.74e-29	3.74e-29	6e-12	8.34e-29	4.91e-29	4.91e-29	6.19e-12	6.11e-29	4.91e-29	4.91e-29	5.64e-12	5.67e-29	4.14e-29	4.14e-29	6.19e-12	4.97e-29	3.57e-29	3.57e-29
5776	High	9	1.36e-26	3.34e-11	3.59e-27	5.95e-11	9.89e-27	3.75e-11	4.48e-27	6.85e-11	1.23e-26	3.44e-11	4.48e-27	6.28e-11	1.37e-26	3.75e-11	3.98e-27	6.65e-11	1.37e-26	3.17e-11	3.26e-27	5.66e-11	1.37e-26	3.17e-11	3.42e-27	5.52e-11	1.37e-26	3.17e-11	3.42e-27	5.66e-11	7.12e-28	4.96e-28	4.96e-28	4.9e-11	1.27e-27	6.28e-28	6.28e-28	5.6e-11	8.12e-28	6.28e-28	6.28e-28	5.16e-11	8.12e-28	5.42e-28	5.42e-28	5.44e-11	6.77e-28	4.77e-28	4.77e-28
5958	High	9.5	9.19e-27	1.34e-12	4.24e-27	7.14e-12	7.27e-27	1.34e-12	5.24e-27	7.41e-12	8.02e-27	1.34e-12	5.24e-27	7.14e-12	9.16e-27	1.34e-12	4.69e-27	7.14e-12	9.16e-27	1.15e-12	3.88e-27	5.84e-12	9.16e-27	1.15e-12	4.05e-27	6.02e-12	9.17e-27	1.15e-12	4.05e-27	6.02e-12	3.36e-27	2.57e-27	2.57e-27	4.48e-12	4.06e-27	3.34e-27	3.34e-27	4.63e-12	3.93e-27	3.34e-27	3.34e-27	4.21e-12	3.71e-27	2.9e-27	2.9e-27	4.63e-12	3.14e-27	2.38e-27	2.38e-27
6013	High	10	5.39e-17	3.39e-05	2.65e-18	4.1e-05	5.36e-17	3.5e-05	3.83e-18	4.31e-05	5.91e-17	3.34e-05	2.93e-18	4.1e-05	6.33e-17	3.39e-05	3.37e-18	4.17e-05	5.21e-17	3.34e-05	2.59e-18	4.1e-05	5.22e-17	3.34e-05	2.65e-18	4.1e-05	4.91e-17	3.34e-05	2.59e-18	4.1e-05	3.29e-18	2.26e-18	2.26e-18	2.93e-05	4.51e-17	3.18e-18	3.18e-18	3.12e-05	4e-18	2.55e-18	2.55e-18	2.93e-05	4.55e-18	2.83e-18	2.83e-18	2.97e-05	3.79e-18	2.21e-18	2.21e-18
83	Medium	0.1	2.42e-20	1.3e-18	7.86e-32	1.96e-18	2.5e-20	1.3e-18	8.85e-32	1.96e-18	2.61e-20	1.3e-18	8.85e-32	1.96e-18	2.8e-20	1.3e-18	7.86e-32	1.96e-18	2.37e-20	1.3e-18	7.08e-32	1.96e-18	2.37e-20	1.3e-18	7.86e-32	1.96e-18	2.28e-20	1.3e-18	7.86e-32	1.96e-18	8.01e-22	2.01e-33	2.01e-33	6.28e-17	1.32e-18	2.26e-33	2.26e-33	6.28e-17	4.71e-21	2.26e-33	2.26e-33	4.49e-17	4.6e-21	2.01e-33	2.01e-33	6.28e-17	5.05e-21	1.81e-33	1.81e-33
177	Medium	0.2	9.01e-18	4.41e-14	4.54e-18	5.73e-14	7.54e-18	4.09e-14	6.5e-18	5.21e-14	1.06e-17	3.82e-14	5e-18	4.78e-14	1.1e-17	4.41e-14	5.74e-18	5.73e-14	8.97e-18	3.82e-14	4.43e-18	4.78e-14	9e-18	4.09e-14	4.54e-18	5.21e-14	8.68e-18	4.09e-14	4.43e-18	5.21e-14	4.51e-24	1.6e-16	1.6e-16	6.77e-14	1.29e-17	2.28e-16	2.28e-16	6.77e-14	2.55e-23	1.79e-16	1.79e-16	6.77e-14	2.53e-23	2.03e-16	2.03e-16	6.77e-14	3.02e-23	1.6e-16	1.6e-16
679	Medium	0.3	4.66e-12	2.41e-11	3.12e-19	2.48e-11	1.27e-07	1.76e-07	0.0240873	1.76e-07	3.4e-13	2.04e-12	6.99e-14	2.29e-12	6.08e-13	2.13e-12	1.76e-12	2.39e-12	1.18e-13	7.85e-13	8e-22	8.45e-13	6.88e-14	5.25e-13	1.09e-20	5.66e-13	1.29e-13	9.16e-13	2.99e-21	9.86e-13	5.24e-15	7.03e-20	7.03e-20	1.38e-11	9.85e-08	0.0221109	0.0221109	1.49e-07	1.56e-14	2.24e-13	2.24e-13	1.3e-12	1.97e-13	4.48e-12	4.48e-12	2.05e-12	2.82e-16	1.25e-22	1.25e-22
816	Medium	0.4	7.73e-13	8.1e-11	1.19e-16	8.31e-11	7.68e-13	9.23e-11	1.68e-16	9.5e-11	7.85e-13	8.52e-11	1.31e-16	8.75e-11	9.11e-13	8.98e-11	1.49e-16	9.23e-11	7.68e-13	7.73e-11	1.17e-16	7.91e-11	7.69e-13	7.55e-11	1.19e-16	7.73e-11	7.67e-13	7.73e-11	1.17e-16	7.91e-11	3.83e-15	3.79e-16	3.79e-16	1.17e-09	1.1e-11	5.35e-16	5.35e-16	1.29e-09	1.11e-14	4.14e-16	4.14e-16	1.2e-09	1.19e-14	4.79e-16	4.79e-16	1.26e-09	1.22e-14	3.79e-16	3.79e-16
1237	Medium	0.5	1.45e-11	6.17e-10	1.62e-13	6.17e-10	1.54e-11	7.14e-10	2.22e-13	7.14e-10	1.49e-11	6.17e-10	1.62e-13	6.17e-10	1.64e-11	6.78e-10	1.79e-13	6.78e-10	1.46e-11	5.77e-10	1.59e-13	5.77e-10	1.46e-11	5.77e-10	1.62e-13	5.77e-10	1.45e-11	5.77e-10	1.59e-13	5.77e-10	7.58e-13	3.12e-13	3.12e-13	4.36e-09	7.79e-11	4.38e-13	4.38e-13	4.87e-09	1.2e-12	3.18e-13	3.18e-13	4.55e-09	1.29e-12	3.52e-13	3.52e-13	4.75e-09	1.27e-12	3.12e-13	3.12e-13
1449	Medium	0.6	1.28e-10	1.62e-10	1.94e-09	1.62e-10	1.54e-10	1.84e-10	2.41e-09	1.84e-10	1.3e-10	1.7e-10	1.94e-09	1.7e-10	1.4e-10	1.79e-10	2.04e-09	1.79e-10	1.26e-10	1.51e-10	1.91e-09	1.51e-10	1.26e-10	1.51e-10	1.91e-09	1.51e-10	1.26e-10	1.51e-10	1.94e-09	1.51e-10	1.04e-10	4.7e-10	4.7e-10	2.06e-11	1.6e-11	6.06e-10	6.06e-10	2.3e-11	7.38e-11	4.7e-10	4.7e-10	2.12e-11	8.27e-11	5.05e-10	5.05e-10	2.24e-11	7.01e-11	4.7e-10	4.7e-10
1631	Medium	0.7	0.00529368	0.00743348	0.00503609	0.00743383	0.00563805	0.00763997	0.00599535	0.00764032	0.00530106	0.00743348	0.00503609	0.00743383	0.00530071	0.00743348	0.00503609	0.00743383	0.00530071	0.00733437	0.00503609	0.00733471	0.00530104	0.00743348	0.00503609	0.00743383	0.00530029	0.00743348	0.00503609	0.00743383	0.00235108	0.00251077	0.00251077	0.00373485	0.00265436	0.00294916	0.00294916	0.00389723	0.00232903	0.00251077	0.00251077	0.00373485	0.00233014	0.00251077	0.00251077	0.00373485	0.00232651	0.00251077	0.00251077
2130	Medium	0.8	0.0428629	0.0467483	0.0454192	0.0467493	0.0457088	0.0498649	NA	0.0498659	0.0428656	0.0467483	0.0454192	0.0467493	0.0428655	0.0467483	0.0454192	0.0467493	0.0413161	0.0450586	0.0432818	0.0450595	0.0423364	0.0461712	0.0443248	0.0461721	0.0428653	0.0467483	0.0454192	0.0467493	0.0273321	0.0292349	0.0292349	0.030654	0.0265325	0.0335341	0.0335341	0.0314607	0.0269303	0.029096	0.029096	0.030654	0.0266138	0.0288648	0.0288648	0.0302684	0.025876	0.0278088	0.0278088
2280	Medium	0.9	NA	NA	NA	NA	NA	NA	NA	NA	NA	NA	NA	NA	NA	NA	NA	NA	NA	NA	NA	NA	NA	NA	NA	NA	NA	NA	NA	NA	NA	NA	NA	NA	NA	NA	NA	NA	NA	NA	NA	NA	NA	NA	NA	NA	NA	NA	NA
2456	Medium	1	NA	NA	NA	NA	NA	NA	NA	NA	NA	NA	NA	NA	NA	NA	NA	NA	NA	NA	NA	NA	NA	NA	NA	NA	NA	NA	NA	NA	NA	NA	NA	NA	NA	NA	NA	NA	NA	NA	NA	NA	NA	NA	NA	NA	NA	NA	NA
2609	Medium	1.1	NA	NA	NA	NA	NA	NA	NA	NA	NA	NA	NA	NA	NA	NA	NA	NA	NA	NA	NA	NA	NA	NA	NA	NA	NA	NA	NA	NA	NA	NA	NA	NA	NA	NA	NA	NA	NA	NA	NA	NA	NA	NA	NA	NA	NA	NA	NA
2677	Medium	1.2	NA	NA	NA	NA	NA	NA	NA	NA	NA	NA	NA	NA	NA	NA	NA	NA	NA	NA	NA	NA	NA	NA	NA	NA	NA	NA	NA	NA	NA	NA	NA	NA	NA	NA	NA	NA	NA	NA	NA	NA	NA	NA	NA	NA	NA	NA	NA
2703	Medium	1.3	0.0239752	0.029294	0.0222463	0.0292947	NA	NA	NA	NA	0.0259203	0.0312506	0.0236968	0.0312513	0.0296587	0.035949	0.0265871	0.0359498	0.010949	0.0134903	0.0106897	0.0134906	0.0140933	0.0164001	0.0140153	0.0166081	0.019296	0.0239102	0.0177738	0.0239108	0.0396199	0.0429987	0.0429987	0.0415525	NA	NA	NA	NA	0.0409447	0.0442652	0.0442652	0.0427356	0.0435312	0.0465289	0.0465289	0.0453475	0.0203815	0.022338	0.022338
3366	Medium	1.4	0.00142655	0.00239004	0.00106259	0.00239019	NA	NA	NA	NA	0.00164097	0.00260098	0.00129093	0.00260113	0.00203381	0.0031427	0.00160604	0.00314288	0.000871149	0.00145151	0.000709883	0.00145161	0.000894018	0.00149216	0.000726063	0.00149647	0.00145582	0.00236778	0.00114873	0.00236793	0.00823266	0.00816194	0.00816194	0.0154436	NA	NA	NA	NA	0.00873218	0.0087271	0.0087271	0.0155712	0.00969872	0.00966383	0.00966383	0.0170428	0.00605111	0.00616241	0.00616241
3453	Medium	1.5	0.000565041	0.00123332	0.000548488	0.00123365	NA	NA	NA	NA	0.000809617	0.00174706	0.000740045	0.00174749	0.000998616	0.00210563	0.000874395	0.00210612	6.42e-05	0.000230171	4.98e-05	0.000230257	8.35e-05	0.00027977	6.72e-05	0.000279871	0.000278614	0.000729232	0.000245138	0.00072945	9.06e-05	9.13e-05	9.13e-05	0.000178322	NA	NA	NA	NA	0.000145574	0.000144528	0.000144528	0.000296144	0.000184969	0.000180427	0.000180427	0.000385884	6.09e-06	5.95e-06	5.95e-06
3474	Medium	2	3.45e-09	1.14e-06	1.38e-09	1.15e-06	3.69e-09	1.21e-06	1.72e-09	1.21e-06	3.49e-09	1.16e-06	1.38e-09	1.17e-06	3.73e-09	1.18e-06	1.48e-09	1.19e-06	3.49e-09	1.12e-06	1.36e-09	1.13e-06	3.49e-09	1.12e-06	1.38e-09	1.13e-06	3.48e-09	1.12e-06	1.38e-09	1.13e-06	6.09e-09	5.87e-09	5.87e-09	2.13e-06	1.15e-08	7.46e-09	7.46e-09	2.28e-06	6.18e-09	5.97e-09	5.97e-09	2.16e-06	6.5e-09	6.28e-09	6.28e-09	2.24e-06	6.2e-09	5.87e-09	5.87e-09
4192	Medium	2.5	1.71e-13	2.08e-09	7.2e-17	2.08e-09	1.55e-13	2.38e-09	1.02e-16	2.38e-09	1.75e-13	2.13e-09	7.92e-17	2.13e-09	2.14e-13	2.27e-09	9.05e-17	2.27e-09	1.67e-13	2e-09	7.04e-17	2e-09	1.68e-13	2e-09	7.2e-17	2e-09	1.67e-13	2e-09	7.04e-17	2e-09	5.66e-21	2.91e-21	2.91e-21	1.98e-12	1.53e-17	3.71e-21	3.71e-21	2.05e-12	1e-20	3.16e-21	3.16e-21	1.91e-12	1.03e-20	3.26e-21	3.26e-21	2.05e-12	9.73e-21	2.5e-21	2.5e-21
4403	Medium	3	4.42e-13	6.94e-09	1.69e-15	7.09e-09	4.39e-13	7.85e-09	2.37e-15	8.04e-09	4.5e-13	7.08e-09	1.84e-15	7.24e-09	5.39e-13	7.52e-09	2.02e-15	7.7e-09	4.4e-13	6.81e-09	1.69e-15	6.96e-09	4.41e-13	6.81e-09	1.73e-15	6.96e-09	4.39e-13	6.81e-09	1.69e-15	6.96e-09	4.29e-18	1.17e-18	1.17e-18	9.91e-11	1.69e-15	1.66e-18	1.66e-18	1.13e-10	7.15e-18	1.36e-18	1.36e-18	1.04e-10	7.71e-18	1.47e-18	1.47e-18	1.07e-10	6.99e-18	1.15e-18	1.15e-18
4432	Medium	3.5	1.34e-05	0.00104688	9.2e-08	0.00104801	0.000621423	0.00440145	NA	0.00440461	8.42e-06	0.000823977	5.56e-08	0.000824894	3.34e-05	0.00147732	5.33e-07	0.00147876	1.28e-06	0.000196374	4.68e-09	0.000196624	1.44e-06	0.000206939	5.14e-09	0.000207198	3.59e-06	0.000480726	1.95e-08	0.000481303	7.75e-07	1.35e-07	1.35e-07	0.000977646	0.000766801	NA	NA	0.00433026	5.45e-07	7.57e-08	7.57e-08	0.000750583	2.94e-06	4.98e-07	4.98e-07	0.00128553	7.07e-08	6.3e-09	6.3e-09
4447	Medium	4	1.52e-15	1.07e-09	4.18e-16	1.08e-09	1.5e-15	1.27e-09	5.9e-16	1.27e-09	1.67e-15	1.1e-09	4.56e-16	1.1e-09	1.94e-15	1.18e-09	5.28e-16	1.18e-09	1.53e-15	1.03e-09	4.18e-16	1.03e-09	1.54e-15	1.03e-09	4.27e-16	1.03e-09	1.53e-15	1.03e-09	4.18e-16	1.03e-09	6.9e-16	1.51e-15	1.51e-15	2.23e-09	8.74e-15	2.11e-15	2.11e-15	2.44e-09	7.02e-16	1.64e-15	1.64e-15	2.28e-09	8.17e-16	1.8e-15	1.8e-15	2.38e-09	6.42e-16	1.51e-15	1.51e-15
4764	Medium	4.5	5.18e-25	3.04e-14	1.8e-26	3.93e-14	3.53e-25	3.04e-14	2.2e-26	3.93e-14	5.15e-25	2.49e-14	2.2e-26	3.06e-14	5.51e-25	3.04e-14	1.98e-26	3.93e-14	5.42e-25	2.73e-14	1.58e-26	3.44e-14	4.83e-25	2.73e-14	1.72e-26	3.44e-14	4.52e-25	2.73e-14	1.72e-26	3.44e-14	3.71e-31	8.46e-31	8.46e-31	6.28e-17	9.39e-30	9.76e-31	9.76e-31	6.28e-17	3.33e-31	9.76e-31	9.76e-31	4.49e-17	3e-31	8.46e-31	8.46e-31	6.28e-17	2.88e-31	7.05e-31	7.05e-31
4807	Medium	5	1.77e-20	4.94e-11	6.93e-24	5.28e-11	1.38e-20	5.67e-11	8.73e-24	6.1e-11	1.88e-20	5.21e-11	8.04e-24	5.58e-11	1.97e-20	5.67e-11	7.73e-24	6.1e-11	1.65e-20	4.7e-11	6.09e-24	5.01e-11	1.66e-20	4.7e-11	6.28e-24	5.01e-11	1.58e-20	4.82e-11	6.48e-24	5.14e-11	2.7e-27	4.03e-28	4.03e-28	2.13e-13	6.94e-24	5.22e-28	5.22e-28	2.13e-13	5.03e-27	5.22e-28	5.22e-28	2.13e-13	4.57e-27	4.43e-28	4.43e-28	2.13e-13	4.47e-27	3.86e-28	3.86e-28
4883	Medium	5.5	1.44e-26	4.32e-14	7.95e-29	5.73e-14	9.73e-27	3.98e-14	9.17e-29	5.21e-14	1.42e-26	3.7e-14	9.17e-29	4.76e-14	1.56e-26	4.32e-14	7.95e-29	5.73e-14	1.56e-26	3.7e-14	7.01e-29	4.76e-14	1.56e-26	3.98e-14	7.95e-29	5.21e-14	1.55e-26	3.98e-14	7.45e-29	5.21e-14	1.28e-32	5.24e-32	5.24e-32	2.61e-16	4.69e-31	5.82e-32	5.82e-32	2.28e-16	1.52e-32	5.82e-32	5.82e-32	2.14e-16	1.29e-32	4.76e-32	4.76e-32	2.61e-16	1.22e-32	4.37e-32	4.37e-32
4886	Medium	6	1.02e-26	1.01e-13	8.11e-29	1.34e-13	7.27e-27	1.01e-13	9.27e-29	1.34e-13	9.67e-27	9.47e-14	9.27e-29	1.25e-13	1.08e-26	1.01e-13	8.11e-29	1.34e-13	1.08e-26	8.47e-14	7.21e-29	1.09e-13	1.09e-26	8.94e-14	8.11e-29	1.16e-13	1.08e-26	8.94e-14	7.64e-29	1.16e-13	3.22e-25	9.29e-26	9.29e-26	3.45e-12	1.47e-22	1.19e-25	1.19e-25	3.57e-12	4.92e-25	1.14e-25	1.14e-25	3.23e-12	4.79e-25	1.05e-25	1.05e-25	3.57e-12	4.23e-25	8.36e-26	8.36e-26
4938	Medium	6.5	7.93e-23	1.02e-13	3.49e-30	1.34e-13	4.53e-23	1.02e-13	3.81e-30	1.34e-13	8.85e-23	9.65e-14	3.81e-30	1.25e-13	8.8e-23	1.02e-13	3.49e-30	1.34e-13	7.48e-23	8.68e-14	3.22e-30	1.09e-13	7.52e-23	9.14e-14	3.49e-30	1.16e-13	7.44e-23	9.14e-14	3.49e-30	1.16e-13	6.73e-31	2.76e-31	2.76e-31	5.03e-14	4.2e-24	3.26e-31	3.26e-31	5.03e-14	1.76e-30	3.26e-31	3.26e-31	5.03e-14	1.58e-30	2.76e-31	2.76e-31	5.03e-14	1.96e-30	2.56e-31	2.56e-31
4984	Medium	7	1.02e-20	1.29e-11	1.26e-22	1.33e-11	1.12e-06	1.07e-06	NA	1.07e-06	2.48e-15	2.3e-10	1.66e-14	2.31e-10	1.18e-08	1.54e-07	1.73e-09	1.54e-07	5.42e-25	5.01e-14	1.15e-28	6.2e-14	3.41e-25	8.5e-14	1.97e-26	1.12e-13	2.06e-26	4.49e-14	1.48e-22	5.65e-14	2.1e-23	3.23e-21	3.23e-21	2.51e-11	1.12e-06	NA	NA	1.33e-06	4.58e-15	4.39e-14	4.39e-14	3.95e-10	2.8e-09	9.25e-10	9.25e-10	1.79e-07	2.55e-29	5.11e-27	5.11e-27
5271	Medium	7.5	5.56e-10	3.51e-05	4.39e-13	3.59e-05	1.31e-07	8.96e-05	0.00131654	9.01e-05	1.87e-10	2.38e-05	1.24e-13	2.4e-05	2.13e-10	2.48e-05	1.44e-13	2.5e-05	8.75e-11	1.16e-05	5.15e-14	1.17e-05	8.61e-11	1.21e-05	5.12e-14	1.22e-05	9.33e-11	1.5e-05	5.45e-14	1.51e-05	7.43e-13	1.16e-13	1.16e-13	1.53e-05	8.31e-08	0.00133305	0.00133305	4.43e-05	3.04e-13	3.24e-14	3.24e-14	9.76e-06	2.84e-13	3.05e-14	3.05e-14	9.63e-06	1.41e-13	1.27e-14	1.27e-14
5668	Medium	8	2.55e-11	2.94e-07	2.53e-16	2.98e-07	0.00716127	0.00224254	NA	0.0022429	8.57e-10	3.92e-06	3.25e-11	3.93e-06	8.09e-05	0.000318369	3.47e-05	0.000318601	4.79e-19	3.69e-12	4.6e-27	4.06e-12	9.04e-20	9.28e-12	2.68e-26	9.86e-12	3.65e-21	8.1e-12	1.02e-23	8.82e-12	1.87e-15	5.47e-17	5.47e-17	2.92e-07	0.00735205	NA	NA	0.00236388	5.78e-11	4.27e-11	4.27e-11	3.7e-06	4.74e-05	3.19e-05	3.19e-05	0.000320674	2.24e-25	2.36e-27	2.36e-27
5687	Medium	8.5	1.73e-26	5.22e-13	4.36e-31	5.83e-13	9.89e-27	5.22e-13	4.85e-31	5.83e-13	1.75e-26	5.22e-13	4.85e-31	5.83e-13	1.9e-26	5.22e-13	4.36e-31	5.83e-13	1.9e-26	4.64e-13	3.97e-31	5.13e-13	1.75e-26	4.64e-13	4.36e-31	5.13e-13	1.89e-26	4.64e-13	4.36e-31	5.13e-13	5.34e-35	3.86e-35	3.86e-35	3.24e-15	4.69e-31	4.83e-35	4.83e-35	3.24e-15	1.03e-34	4.83e-35	4.83e-35	3.24e-15	6.72e-35	3.86e-35	3.86e-35	3.24e-15	7.23e-35	3.65e-35	3.65e-35
5781	Medium	9	5.05e-27	1.2e-13	6.61e-32	1.57e-13	2.59e-27	1.2e-13	7.71e-32	1.55e-13	4.79e-27	1.13e-13	7.71e-32	1.46e-13	5.56e-27	1.2e-13	6.61e-32	1.57e-13	5.56e-27	1.02e-13	5.78e-32	1.29e-13	5.59e-27	1.08e-13	6.61e-32	1.37e-13	5.53e-27	1.08e-13	6.61e-32	1.37e-13	7.98e-34	1.07e-33	1.07e-33	2.36e-14	4.69e-31	1.25e-33	1.25e-33	2.22e-14	1.02e-33	1.25e-33	1.25e-33	2.22e-14	8.11e-34	1.07e-33	1.07e-33	2.36e-14	8.25e-34	9.36e-34	9.36e-34
6056	Medium	9.5	3.02e-28	1.97e-13	4.01e-32	2.29e-13	2.01e-28	1.97e-13	4.82e-32	2.29e-13	3.28e-28	1.97e-13	4.82e-32	2.29e-13	3.27e-28	1.97e-13	4.01e-32	2.29e-13	3.27e-28	1.72e-13	3.44e-32	1.96e-13	3.28e-28	1.72e-13	4.01e-32	1.96e-13	3.26e-28	1.8e-13	4.01e-32	2.06e-13	7.58e-34	3.62e-34	3.62e-34	6.77e-14	2.01e-31	4.35e-34	4.35e-34	6.77e-14	1.02e-33	4.35e-34	4.35e-34	6.77e-14	8.11e-34	3.62e-34	3.62e-34	6.77e-14	8.25e-34	3.11e-34	3.11e-34
6191	Medium	10	9.54e-16	2.12e-06	3.65e-20	2.19e-06	2.8e-10	6.65e-06	4.25e-05	6.83e-06	2.97e-17	2.25e-06	7.31e-20	2.32e-06	4.7e-12	4.89e-06	5.35e-14	5.02e-06	7.99e-17	6.39e-07	1.48e-21	6.62e-07	1.28e-16	6e-07	3.02e-21	6.2e-07	2.59e-18	8.19e-07	5.49e-22	8.48e-07	4.02e-19	3.07e-20	3.07e-20	1.39e-06	3.1e-10	5.3e-05	5.3e-05	4.78e-06	2.11e-19	7.2e-20	7.2e-20	1.48e-06	1.91e-13	3.92e-14	3.92e-14	3.33e-06	4.35e-20	1.19e-21	1.19e-21
19	Low	0.1	1.65e-19	4.16e-18	2.33e-34	5.55e-18	1.72e-19	4.16e-18	2.33e-34	5.55e-18	1.74e-19	4.16e-18	2.33e-34	5.55e-18	1.88e-19	4.16e-18	2.33e-34	5.55e-18	1.62e-19	4.16e-18	2.33e-34	5.55e-18	1.56e-19	4.16e-18	2.33e-34	5.55e-18	1.56e-19	4.16e-18	2.33e-34	5.55e-18	7.48e-21	7.72e-32	7.72e-32	6.28e-17	2.79e-18	8.49e-32	8.49e-32	6.28e-17	3.21e-20	8.49e-32	8.49e-32	4.49e-17	3.17e-20	7.08e-32	7.08e-32	6.28e-17	3.33e-20	6.53e-32	6.53e-32
36	Low	0.2	0.0147741	NA	2.26e-08	NA	0.0143808	NA	2.83e-08	NA	0.0149689	NA	2.26e-08	NA	0.0147654	NA	2.37e-08	NA	0.0143915	NA	2.22e-08	NA	0.0144087	NA	2.22e-08	NA	0.0147543	NA	2.22e-08	NA	0.000137681	6.4e-09	6.4e-09	0.0269497	0.00569601	8.1e-09	8.1e-09	0.0276684	0.000292268	6.51e-09	6.51e-09	0.0269497	0.00027994	6.84e-09	6.84e-09	0.0269497	0.000319109	6.3e-09	6.3e-09
343	Low	0.3	2.57e-13	1.98e-12	5.24e-21	2.24e-12	2.88e-13	1.91e-12	7.06e-21	2.14e-12	2.66e-13	1.91e-12	5.92e-21	2.14e-12	3.24e-13	1.98e-12	6.12e-21	2.24e-12	2.49e-13	1.7e-12	4.59e-21	1.89e-12	2.55e-13	1.71e-12	4.83e-21	1.91e-12	2.55e-13	1.71e-12	4.69e-21	1.91e-12	5.65e-16	2.78e-21	2.78e-21	1.31e-12	2.17e-13	3.61e-21	3.61e-21	1.36e-12	2.2e-15	3.04e-21	3.04e-21	1.31e-12	2.36e-15	3.14e-21	3.14e-21	1.41e-12	2.4e-15	2.38e-21	2.38e-21
483	Low	0.4	4.54e-14	3.28e-13	2.92e-14	3.6e-13	4.94e-14	3.28e-13	4.02e-14	3.6e-13	4.66e-14	3.28e-13	3.1e-14	3.6e-13	5.51e-14	3.28e-13	3.46e-14	3.6e-13	4.39e-14	2.88e-13	2.92e-14	3.13e-13	4.39e-14	2.88e-13	2.98e-14	3.13e-13	4.38e-14	3e-13	2.92e-14	3.28e-13	1.07e-14	1.54e-12	1.54e-12	1.3e-12	3.04e-13	2.12e-12	2.12e-12	1.35e-12	1.87e-14	1.57e-12	1.57e-12	1.3e-12	2.11e-14	1.73e-12	1.73e-12	1.4e-12	1.94e-14	1.54e-12	1.54e-12
498	Low	0.5	8.77e-10	1.59e-09	9.64e-13	1.59e-09	9.74e-10	1.85e-09	1.33e-12	1.85e-09	8.8e-10	1.62e-09	9.82e-13	1.62e-09	9.6e-10	1.74e-09	1.08e-12	1.74e-09	8.8e-10	1.52e-09	9.64e-13	1.52e-09	8.8e-10	1.52e-09	9.82e-13	1.52e-09	8.8e-10	1.52e-09	9.64e-13	1.52e-09	3.86e-10	1.5e-12	1.5e-12	4.38e-09	2.75e-09	2.08e-12	2.08e-12	4.88e-09	6.05e-10	1.53e-12	1.53e-12	4.57e-09	6.34e-10	1.69e-12	1.69e-12	4.77e-09	6.42e-10	1.5e-12	1.5e-12
777	Low	0.6	0.000283666	0.000298347	0.000317474	0.000298348	0.00556657	0.00530886	NA	0.00530885	0.000306107	0.000316759	0.000365456	0.000316759	0.000306447	0.000318369	0.000364135	0.000318601	0.000174761	0.000184344	0.000167517	0.000184344	0.000190281	0.000200509	0.000196972	0.000200509	0.000160493	0.000169325	0.000163991	0.000169325	1.36e-05	1.07e-05	1.07e-05	1.67e-05	0.00111906	NA	NA	0.00109219	1.54e-05	1.36e-05	1.36e-05	1.82e-05	1.56e-05	1.43e-05	1.43e-05	1.84e-05	5.89e-06	3.84e-06	3.84e-06
896	Low	0.7	NA	NA	0.0144346	NA	NA	NA	0.0168404	NA	NA	NA	0.0144346	NA	NA	NA	0.0142495	NA	NA	NA	0.0138933	NA	NA	NA	0.0140692	NA	NA	NA	0.0142495	NA	0.0188942	0.00227841	0.00227841	0.0382263	0.0349521	0.00268265	0.00268265	0.0392192	0.0219104	0.00227841	0.00227841	0.0382263	0.0217315	0.00227841	0.00227841	0.0377484	0.0214992	0.00227841	0.00227841
987	Low	0.8	0.011019	0.0117518	0.00918977	0.0117518	0.0114459	0.0120737	0.010745	0.0120738	0.0110251	0.0117518	0.00918977	0.0117518	0.0110248	0.0117238	0.00918977	0.0117238	0.0107384	0.0114465	0.00895413	0.0114466	0.01088	0.0115971	0.00918977	0.0115972	0.0108794	0.0115971	0.00918977	0.0115972	0.00116736	0.000939482	0.000939482	0.00188251	0.0017184	0.00112738	0.00112738	0.0019949	0.0012239	0.000939482	0.000939482	0.00188251	0.00122031	0.000952714	0.000952714	0.00188251	0.00123259	0.000939482	0.000939482
1082	Low	0.9	NA	NA	NA	NA	NA	NA	NA	NA	NA	NA	NA	NA	NA	NA	NA	NA	NA	NA	NA	NA	NA	NA	NA	NA	NA	NA	NA	NA	NA	NA	NA	NA	NA	NA	NA	NA	NA	NA	NA	NA	NA	NA	NA	NA	NA	NA	NA
1377	Low	1	NA	NA	NA	NA	NA	NA	NA	NA	NA	NA	NA	NA	NA	NA	NA	NA	NA	NA	NA	NA	NA	NA	NA	NA	NA	NA	NA	NA	NA	NA	NA	NA	NA	NA	NA	NA	NA	NA	NA	NA	NA	NA	NA	NA	NA	NA	NA
2148	Low	1.1	NA	NA	NA	NA	NA	NA	NA	NA	NA	NA	NA	NA	NA	NA	NA	NA	NA	NA	NA	NA	NA	NA	NA	NA	NA	NA	NA	NA	NA	NA	NA	NA	NA	NA	NA	NA	NA	NA	NA	NA	NA	NA	NA	NA	NA	NA	NA
2356	Low	1.2	NA	NA	NA	NA	NA	NA	NA	NA	NA	NA	NA	NA	NA	NA	NA	NA	NA	NA	NA	NA	NA	NA	NA	NA	NA	NA	NA	NA	NA	NA	NA	NA	NA	NA	NA	NA	NA	NA	NA	NA	NA	NA	NA	NA	NA	NA	NA
2621	Low	1.3	0.0229681	0.0237159	0.0203545	0.023716	NA	NA	NA	NA	0.0269967	0.0281724	0.0241266	0.0281725	0.029369	0.030234	0.0262583	0.030234	0.0162526	0.0167719	0.0151352	0.0169842	0.0148861	0.0157445	0.0142313	0.0159491	0.0185148	0.0191145	0.0169893	0.0191145	0.0366862	0.0297502	0.0297502	0.0453191	NA	NA	NA	NA	0.0425446	0.0338686	0.0338686	NA	0.0482437	0.0390496	0.0390496	NA	0.0271926	0.022338	0.022338
2676	Low	1.4	0.0179675	0.0181324	0.019483	0.0181324	0.0069024	0.00674761	NA	0.00674761	0.0167994	0.0169153	0.0191796	0.0171379	0.0115902	0.0117238	0.0119629	0.0117238	0.00897601	0.00910883	0.0084567	0.00910884	0.0107728	0.010909	0.0106517	0.010909	0.0108036	0.0109399	0.010694	0.0109399	0.03841	0.0297093	0.0297093	0.0460851	0.0160402	NA	NA	0.0164265	0.0365837	0.029096	0.029096	0.0419299	0.0257712	0.0189767	0.0189767	0.0302684	0.0207848	0.0142516	0.0142516
2895	Low	1.5	9.15e-06	1.09e-05	2.7e-06	1.09e-05	1.68e-05	1.65e-05	NA	1.65e-05	1.58e-05	1.91e-05	3.47e-06	1.91e-05	9.96e-06	1.22e-05	1.6e-06	1.22e-05	5.66e-06	7e-06	6.96e-07	7e-06	6.28e-06	7.75e-06	7.88e-07	7.75e-06	6.88e-06	8.48e-06	9.06e-07	8.48e-06	1.74e-06	1.37e-06	1.37e-06	2.49e-06	1.83e-05	NA	NA	1.73e-05	3.25e-06	2e-06	2e-06	4.54e-06	2.77e-06	1.59e-06	1.59e-06	3.95e-06	1.09e-06	4.62e-07	4.62e-07
3109	Low	2	3.64e-06	9.09e-06	7.48e-07	9.1e-06	3.74e-06	9.4e-06	9.49e-07	9.4e-06	3.66e-06	9.09e-06	7.48e-07	9.1e-06	3.72e-06	9.4e-06	7.71e-07	9.4e-06	3.6e-06	8.95e-06	7.36e-07	8.95e-06	3.61e-06	8.95e-06	7.48e-07	8.95e-06	3.6e-06	8.95e-06	7.48e-07	8.95e-06	8.44e-07	9.67e-07	9.67e-07	6.74e-06	3.39e-06	1.23e-06	1.23e-06	7.09e-06	1e-06	9.67e-07	9.67e-07	6.74e-06	1.04e-06	9.97e-07	9.97e-07	6.97e-06	1.03e-06	9.52e-07	9.52e-07
3521	Low	2.5	2.25e-11	5.71e-09	4.85e-13	5.83e-09	2.23e-11	6.47e-09	6.72e-13	6.62e-09	2.32e-11	5.82e-09	4.94e-13	5.94e-09	2.56e-11	6.19e-09	5.46e-13	6.33e-09	2.28e-11	5.6e-09	4.85e-13	5.71e-09	2.28e-11	5.6e-09	4.94e-13	5.71e-09	2.27e-11	5.6e-09	4.85e-13	5.71e-09	1.22e-13	4.32e-13	4.32e-13	1.06e-09	1.04e-11	6.02e-13	6.02e-13	1.16e-09	1.57e-13	4.4e-13	4.4e-13	1.08e-09	1.83e-13	4.87e-13	4.87e-13	1.14e-09	1.58e-13	4.32e-13	4.32e-13
3627	Low	3	6.65e-13	7.64e-11	4.44e-19	7.84e-11	6.62e-13	8.73e-11	6.49e-19	8.99e-11	6.75e-13	8.04e-11	5.26e-19	8.26e-11	7.86e-13	8.49e-11	5.68e-19	8.74e-11	6.6e-13	7.28e-11	4.33e-19	7.46e-11	6.62e-13	7.11e-11	4.44e-19	7.28e-11	6.59e-13	7.28e-11	4.33e-19	7.46e-11	1.18e-19	2.42e-21	2.42e-21	8.5e-13	4.16e-15	3.17e-21	3.17e-21	8.84e-13	5.97e-19	2.66e-21	2.66e-21	8.84e-13	6.09e-19	2.75e-21	2.75e-21	9.21e-13	6.81e-19	2.06e-21	2.06e-21
3650	Low	3.5	2.04e-13	4.82e-11	7.95e-21	5.09e-11	4.67e-15	8.25e-12	1.78e-06	9.17e-12	4.66e-14	2.89e-11	5.26e-19	2.98e-11	3.71e-13	6.25e-11	4.59e-21	6.64e-11	2.33e-13	4.69e-11	2.06e-21	4.94e-11	2.72e-13	4.93e-11	3.02e-21	5.18e-11	2.71e-13	5.45e-11	4.69e-21	5.66e-11	5.47e-19	1.2e-22	1.2e-22	6.48e-12	1.87e-16	2.1e-06	2.1e-06	5.85e-13	2.4e-19	2.86e-20	2.86e-20	1.97e-12	7.7e-18	7.24e-23	7.24e-23	8.01e-12	5.38e-18	3.52e-23	3.52e-23
3853	Low	4	7.95e-17	3.9e-13	1.27e-25	4.28e-13	6.69e-17	3.9e-13	1.61e-25	4.28e-13	8.97e-17	3.9e-13	1.61e-25	4.28e-13	9.56e-17	3.9e-13	1.42e-25	4.28e-13	7.7e-17	3.45e-13	1.15e-25	3.74e-13	7.72e-17	3.45e-13	1.18e-25	3.74e-13	7.47e-17	3.46e-13	1.27e-25	3.86e-13	5.89e-27	1.12e-30	1.12e-30	9.22e-16	5.35e-20	1.27e-30	1.27e-30	9.22e-16	7.17e-26	1.27e-30	1.27e-30	9.22e-16	5.85e-26	1.12e-30	1.12e-30	9.22e-16	8.42e-26	9.53e-31	9.53e-31
3869	Low	4.5	9.42e-15	4.74e-12	9.56e-26	5.3e-12	7.65e-16	1.79e-12	4.84e-10	2.03e-12	8.61e-16	1.9e-12	6.86e-24	2.14e-12	1.38e-14	5.1e-12	7.5e-26	5.69e-12	1.12e-14	4.23e-12	6.12e-26	4.63e-12	1.1e-14	4.39e-12	6.34e-26	4.82e-12	1.1e-14	4.39e-12	7.02e-26	4.82e-12	1.01e-22	2.34e-29	2.34e-29	4.06e-14	6.74e-19	8.39e-10	8.39e-10	4.96e-15	5.11e-25	9.1e-26	9.1e-26	3.29e-15	2.29e-21	1.35e-29	1.35e-29	4.48e-14	2.82e-21	1.07e-29	1.07e-29
3954	Low	5	5.36e-15	8.53e-12	5.49e-26	9.45e-12	4.75e-15	8.53e-12	6.94e-26	9.45e-12	5.64e-15	8.53e-12	6.94e-26	9.45e-12	6.85e-15	8.53e-12	6.28e-26	9.45e-12	5.48e-15	7.15e-12	5.07e-26	7.78e-12	5.36e-15	7.35e-12	5.07e-26	8.02e-12	5.47e-15	7.35e-12	5.49e-26	8.02e-12	8.1e-22	4.9e-28	4.9e-28	2.41e-13	2.44e-16	6.27e-28	6.27e-28	2.41e-13	8.65e-21	6.27e-28	6.27e-28	2.41e-13	8.07e-21	5.37e-28	5.37e-28	2.41e-13	1e-20	4.7e-28	4.7e-28
4026	Low	5.5	1.51e-18	7.96e-14	2.71e-28	1.09e-13	2.71e-20	3.3e-14	2.28e-10	4.05e-14	6.88e-21	1.46e-14	8.82e-24	1.88e-14	2.76e-18	8.98e-14	5.14e-29	1.23e-13	2.31e-18	7.46e-14	4.6e-29	9.6e-14	2.26e-18	8.44e-14	6.29e-29	1.12e-13	1.4e-18	7.13e-14	1.79e-28	9.34e-14	6.54e-29	1.62e-31	1.62e-31	7.17e-16	1.92e-23	3.3e-10	3.3e-10	8.38e-17	2.88e-28	1.33e-24	1.33e-24	1.83e-17	2.06e-27	2.12e-32	2.12e-32	8.25e-16	2.89e-27	1.8e-32	1.8e-32
4074	Low	6	1.35e-19	2.78e-13	1.75e-28	3.08e-13	1e-19	2.78e-13	1.99e-28	3.08e-13	1.52e-19	2.78e-13	1.99e-28	3.08e-13	1.64e-19	2.78e-13	1.75e-28	3.08e-13	1.4e-19	2.43e-13	1.49e-28	2.66e-13	1.36e-19	2.43e-13	1.66e-28	2.66e-13	1.34e-19	2.54e-13	1.66e-28	2.79e-13	3.46e-30	1.48e-33	1.48e-33	8.25e-16	6.36e-23	1.69e-33	1.69e-33	8.25e-16	3.39e-29	1.69e-33	1.69e-33	8.25e-16	2.72e-29	1.48e-33	1.48e-33	8.25e-16	3.81e-29	1.31e-33	1.31e-33
4096	Low	6.5	2.04e-13	3.89e-10	2.02e-23	3.9e-10	3.89e-10	1.43e-08	8.1e-06	1.46e-08	6.26e-14	4.3e-10	2.14e-18	4.31e-10	5.88e-11	5.58e-09	5.45e-16	5.71e-09	4e-14	9.78e-11	1.85e-25	1e-10	3.61e-15	4.29e-11	5.11e-12	4.52e-11	2.52e-14	9.1e-11	2.24e-24	9.32e-11	1.91e-16	5.2e-21	5.2e-21	1.28e-08	2.63e-09	1.32e-05	1.32e-05	1.5e-07	3.93e-16	2.01e-17	2.01e-17	1.53e-08	3.48e-12	1.77e-15	1.77e-15	7.23e-08	1.77e-16	9.22e-23	9.22e-23
4655	Low	7	5.3e-22	1.45e-14	6.94e-33	1.93e-14	3.53e-22	1.45e-14	8.62e-33	1.93e-14	5.71e-22	1.45e-14	8.62e-33	1.88e-14	5.69e-22	1.45e-14	6.9e-33	1.93e-14	4.91e-22	1.29e-14	5.75e-33	1.66e-14	4.93e-22	1.29e-14	6.9e-33	1.66e-14	4.89e-22	1.29e-14	8.62e-33	1.66e-14	1.14e-32	8.45e-37	8.45e-37	7.38e-17	1.88e-24	1.69e-36	1.69e-36	7.38e-17	1.74e-31	1.69e-36	1.69e-36	5.91e-17	1.28e-31	8.45e-37	8.45e-37	7.38e-17	2.3e-31	8.45e-37	8.45e-37
4722	Low	7.5	7.98e-16	1.75e-11	2.53e-26	1.86e-11	8.35e-11	2.43e-09	9.85e-06	2.44e-09	2.18e-16	3.17e-11	8.19e-24	3.27e-11	8.63e-12	8.98e-10	6.5e-14	8.99e-10	6.27e-17	2.76e-12	2.26e-28	3.04e-12	5.28e-17	3.44e-12	1.59e-28	3.79e-12	1.41e-17	2.85e-12	7.2e-29	3.14e-12	4.84e-23	2.77e-29	2.77e-29	3.38e-13	3.13e-11	1.14e-05	1.14e-05	3.61e-10	2.23e-23	1.61e-25	1.61e-25	8.33e-13	3.13e-13	4.06e-14	4.06e-14	8.96e-11	2.07e-23	4.55e-31	4.55e-31
5331	Low	8	7.93e-23	3.63e-14	6.94e-33	4.55e-14	4.53e-23	3.3e-14	8.62e-33	4.05e-14	8.85e-23	3.02e-14	8.62e-33	3.64e-14	8.8e-23	3.63e-14	6.9e-33	4.55e-14	7.45e-23	3.1e-14	5.75e-33	3.93e-14	7.48e-23	3.3e-14	6.9e-33	4.05e-14	7.4e-23	3.3e-14	8.62e-33	4.05e-14	6.77e-33	1.78e-35	1.78e-35	3.51e-15	4.57e-24	2.38e-35	2.38e-35	3.51e-15	8.7e-32	2.38e-35	2.38e-35	3.29e-15	6.31e-32	1.78e-35	1.78e-35	3.51e-15	1.12e-31	1.78e-35	1.78e-35
5779	Low	8.5	2.01e-20	1.13e-11	2.45e-27	1.21e-11	2.23e-11	1.85e-09	1.73e-05	1.85e-09	2.61e-20	1.97e-11	2.51e-22	2.11e-11	5.01e-13	6.49e-10	5.45e-16	6.51e-10	9.21e-22	1.7e-12	5.21e-29	1.89e-12	9.29e-22	1.9e-12	2.18e-28	2.12e-12	1.1e-21	2.97e-12	5.71e-28	3.29e-12	5.65e-29	2.98e-29	2.98e-29	8.5e-13	1.68e-11	2.01e-05	2.01e-05	5.11e-10	4.02e-24	3.25e-23	3.25e-23	1.6e-12	1.11e-14	5.5e-16	5.5e-16	1.35e-10	6.36e-30	6.41e-31	6.41e-31
5836	Low	9	4.34e-16	2.92e-09	8.74e-23	2.94e-09	3.97e-08	5.1e-07	0.00893682	5.12e-07	2.3e-16	5.59e-09	2.37e-18	5.74e-09	1.22e-09	1.91e-07	1.35e-10	1.91e-07	3.33e-18	2.13e-10	7.81e-26	2.15e-10	5.4e-18	3.69e-10	1.98e-25	3.71e-10	3.69e-18	3.35e-10	2.85e-25	3.38e-10	2.36e-23	1.74e-24	1.74e-24	2.47e-09	2.91e-08	0.00983461	0.00983461	4.97e-07	9.83e-19	2.21e-18	2.21e-18	4.76e-09	1.75e-10	6.98e-11	6.98e-11	1.78e-07	9.23e-26	1.28e-27	1.28e-27
6060	Low	9.5	7.96e-19	2.98e-12	7.2e-29	3.37e-12	6.61e-06	4.49e-06	NA	4.49e-06	5.28e-15	3.32e-10	2.29e-16	3.32e-10	2.77e-07	8.45e-07	1.14e-07	8.46e-07	8.27e-25	8.84e-16	2.62e-34	1.18e-15	1.63e-26	4.89e-15	3.73e-28	6.55e-15	3.54e-26	3.71e-15	6.51e-29	4.97e-15	2.75e-23	4.96e-28	4.96e-28	1.89e-11	7.13e-06	NA	NA	5.88e-06	1.13e-16	1.86e-16	1.86e-16	7.77e-10	1.65e-07	9e-08	9e-08	1.1e-06	5.7e-29	3.65e-35	3.65e-35
6208	Low	10	8.64e-24	1.84e-13	6.94e-33	2.21e-13	1.46e-27	1.25e-13	9.3e-12	1.55e-13	6.63e-28	2.49e-14	1.78e-24	3.06e-14	1.8e-23	1.88e-13	6.51e-33	2.26e-13	1.33e-23	1.6e-13	4.25e-33	1.88e-13	5.42e-24	1.61e-13	5.64e-33	1.89e-13	1.53e-25	1.5e-13	1.33e-32	1.77e-13	4.57e-36	2.03e-37	2.03e-37	5.96e-16	9.55e-34	1.82e-11	1.82e-11	2.28e-16	2.65e-25	1.6e-23	1.6e-23	4.28e-18	1.73e-35	4.27e-38	4.27e-38	6.18e-16	1.93e-35	3.72e-38	3.72e-38
	True positives		80	80	81	80	75	75	67	75	80	80	81	80	81	81	81	81	84	83	85	83	82	81	83	81	80	80	82	80	81	81	81	82	76	68	68	77	81	81	81	81	82	81	81	82	85	84	84
	False positives		0	0	0	0	0	0	0	0	0	0	0	0	1	1	0	1	4	3	4	3	2	1	2	1	0	0	1	0	0	0	0	0	0	0	0	0	0	0	0	0	1	0	0	1	4	3	3
[truncated: 9 more columns]
