# Supplementary material for: Non-targeted UHPLC-MS metabolomic data processing methods: a comparative investigation of normalisation, missing value imputation, transformation and scaling
Source: Metabolomics. 2016 Apr 15;12:93. doi: 10.1007/s11306-016-1030-9 (PMC4831991; doi:10.1007/s11306-016-1030-9)
Supplement: Supplementary file 11 — Supplementary material 11 (XLSX 54 kb) [file 11306_2016_1030_MOESM11_ESM.xlsx]

## Sheet: rank_rmv_smpls_NEW_with_FC_coun
SI 9. Multivariate results applying PCA for all 280 different permutations of normalisation, missing value imputation, transformation and scaling methods investigated in a modified dataset;
Normalisation	MVI	Permutation	FCeffect_PC1	AbEffect_PC1	First_pos_PC1	HiFC_in_first_pos	MdFC_in_first_pos	LoMdFC_in_first_pos	LoFC_in_first_pos	FCeffect_PC2	AbEffect_PC2	First_pos_PC2	HiFC_in_first_pos.1	MdFC_in_first_pos.1	LoMdFC_in_first_pos.1	LoFC_in_first_pos.1	FCeffect_PCcomb	AbEffect_PCcomb	First_pos_PCcomb	HiFC_in_first_pos.2	MdFC_in_first_pos.2	LoMdFC_in_first_pos.2	LoFC_in_first_pos.2	VarPC1	VarPC2	Pvalue_on_PC1	Pvalue_on_PC2
SUM	none	glog_auto	NO	NO	381-944	0	4	5	1	NO	NO	228-759	0	3	5	2	NO	NO	89-1206	0	3	5	2	52.14	28.54	0.1709	0.242
SUM	none	glog_no	YES	NO	2-13	9	1	0	0	YES	NO	1-12	10	0	0	0	YES	NO	1-11	10	0	0	0	51.66	25.29	1.14e-11	5.01e-06
SUM	none	glog_par	NO	YES	5-31	7	3	0	0	NO	NO	18-552	5	2	2	1	YES	NO	13-91	10	0	0	0	49.53	28.55	0.02053	0.1778
SUM	none	glog_rg	YES	NO	24-98	8	1	1	0	NO	NO	262-825	0	3	5	2	NO	NO	7-498	3	3	3	1	54.81	27.04	0.06599	0.2664
SUM	none	his_auto	NO	NO	580-947	1	3	4	2	NO	NO	170-1116	0	3	5	2	NO	NO	87-1380	0	3	5	2	51.62	28.95	0.1709	0.2793
SUM	none	his_no	YES	YES	1-10	8	2	0	0	NO	YES	5-90	6	3	1	0	NO	YES	1-27	7	3	0	0	82.22	9.82	2.54e-13	0.1174
SUM	none	his_par	YES	YES	1-14	9	1	0	0	NO	YES	1-47	7	2	1	0	YES	YES	1-18	8	2	0	0	48.28	27.08	2.46e-11	0.001201
SUM	none	his_rg	NO	NO	41-179	7	1	1	1	NO	NO	186-965	0	3	5	2	NO	NO	12-762	2	4	3	1	53.99	27.57	0.09714	0.2082
SUM	none	nlg_no	YES	NO	4-19	10	0	0	0	YES	NO	1-10	10	0	0	0	YES	NO	1-11	10	0	0	0	55.29	23.94	5.28e-08	8.47e-06
SUM	none	nlog_aut	NO	NO	125-827	0	4	5	1	NO	NO	185-977	0	3	5	2	NO	NO	116-1208	0	3	5	2	52.44	28.26	0.1388	0.2793
SUM	none	nlog_par	YES	NO	20-47	8	0	1	1	NO	NO	49-691	3	4	2	1	NO	NO	13-64	6	1	2	1	52.8	26.7	0.02934	0.1634
SUM	none	nlog_rg	NO	YES	6-129	6	1	2	1	NO	NO	361-824	0	3	5	2	NO	NO	1-401	2	4	3	1	55.94	26.38	0.06937	0.2468
SUM	none	no_auto	NO	NO	582-947	1	3	4	2	NO	NO	171-1118	0	3	5	2	NO	NO	87-1380	0	3	5	2	51.61	28.96	0.1709	0.2793
SUM	none	no_no	YES	YES	1-12	8	2	0	0	NO	YES	3-84	5	4	1	0	NO	YES	1-43	7	3	0	0	93.52	4.32	2.54e-13	0.08174
SUM	none	no_par	YES	YES	1-13	8	2	0	0	NO	YES	2-59	6	3	1	0	YES	YES	1-19	8	2	0	0	54.78	24.43	2.54e-13	0.0003283
SUM	none	no_rg	NO	NO	41-187	6	2	1	1	NO	NO	182-968	0	3	5	2	NO	NO	12-762	2	4	3	1	53.98	27.58	0.09714	0.2082
SUM	SV	glog_auto	NO	NO	238-816	0	5	4	1	NO	NO	194-854	0	3	5	2	NO	NO	86-1200	0	3	5	2	20.03	10.99	0.1388	0.251
SUM	SV	glog_no	YES	NO	3-20	9	1	0	0	YES	NO	6-42	10	0	0	0	YES	NO	1-13	10	0	0	0	19.05	9.61	1.83e-07	0.004655
SUM	SV	glog_par	YES	NO	7-41	8	2	0	0	NO	NO	29-578	4	2	3	1	YES	NO	38-122	9	1	0	0	18.13	10.19	0.03482	0.1641
SUM	SV	glog_rg	NO	NO	16-113	7	1	1	1	NO	NO	254-925	1	3	4	2	NO	NO	6-296	3	3	3	1	21.4	10.5	0.07656	0.2072
SUM	SV	his_auto	NO	NO	462-881	1	3	4	2	NO	NO	216-1098	0	3	5	2	NO	NO	82-1360	0	3	5	2	19.89	11.29	0.1511	0.251
SUM	SV	his_no	YES	YES	1-10	8	2	0	0	NO	YES	5-92	6	3	1	0	NO	YES	1-27	7	3	0	0	62.33	7.41	2.54e-13	0.1152
SUM	SV	his_par	YES	YES	1-14	9	1	0	0	NO	YES	5-79	7	2	1	0	YES	YES	1-18	8	1	1	0	20.21	11.45	1.7e-11	0.001826
SUM	SV	his_rg	NO	NO	33-175	6	2	1	1	NO	NO	347-1170	0	3	5	2	NO	NO	17-571	4	2	3	1	20.98	10.86	0.08037	0.2533
SUM	SV	nlg_no	YES	NO	22-116	8	1	0	1	NO	NO	82-419	5	0	2	3	YES	NO	50-238	8	0	0	2	11	6.79	0.1575	0.2892
SUM	SV	nlog_aut	NO	NO	101-670	0	5	4	1	NO	NO	115-1234	0	3	4	3	NO	NO	136-1008	0	5	3	2	17.47	9.81	0.09714	0.242
SUM	SV	nlog_par	NO	NO	24-87	6	1	1	2	NO	NO	73-932	3	1	3	3	YES	NO	34-290	9	0	0	1	12.82	7.08	0.1114	0.178
SUM	SV	nlog_rg	NO	NO	5-131	5	2	2	1	NO	NO	303-888	0	4	4	2	NO	NO	2-256	3	3	3	1	19.38	9.28	0.05962	0.1966
SUM	SV	no_auto	NO	NO	463-881	1	3	4	2	NO	NO	216-1100	0	3	5	2	NO	NO	82-1359	0	3	5	2	19.88	11.3	0.1511	0.251
SUM	SV	no_no	YES	YES	1-12	8	2	0	0	NO	YES	3-84	5	4	1	0	NO	YES	1-43	7	3	0	0	86.72	4	2.54e-13	0.08137
SUM	SV	no_par	YES	YES	1-13	8	2	0	0	NO	YES	2-57	6	3	1	0	YES	YES	1-19	8	2	0	0	26.09	11.65	2.54e-13	0.0002955
SUM	SV	no_rg	NO	NO	33-185	5	3	1	1	NO	NO	346-1169	0	3	5	2	NO	NO	17-571	4	2	3	1	20.97	10.87	0.08433	0.2533
SUM	Mean	glog_auto	NO	NO	311-946	0	4	5	1	NO	NO	217-834	0	3	5	2	NO	NO	96-1229	0	3	5	2	21.46	11.45	0.1575	0.2247
SUM	Mean	glog_no	YES	NO	2-13	9	1	0	0	YES	NO	1-10	10	0	0	0	YES	NO	1-11	10	0	0	0	21.55	9.82	3.52e-11	3.33e-06
SUM	Mean	glog_par	YES	NO	6-32	8	2	0	0	NO	YES	19-658	4	3	2	1	YES	NO	11-71	8	2	0	0	19.76	10.68	0.01502	0.1612
SUM	Mean	glog_rg	YES	NO	18-101	8	1	1	0	NO	NO	260-814	0	3	5	2	NO	NO	5-473	3	3	3	1	23.31	11.13	0.06599	0.2665
SUM	Mean	his_auto	NO	NO	499-958	1	3	4	2	NO	NO	193-1097	0	3	5	2	NO	NO	89-1422	0	2	6	2	21.08	11.56	0.1641	0.2696
SUM	Mean	his_no	YES	YES	1-10	8	2	0	0	NO	YES	5-90	6	3	1	0	NO	YES	1-27	7	3	0	0	62.67	7.45	2.54e-13	0.1163
SUM	Mean	his_par	YES	YES	1-14	9	1	0	0	NO	YES	1-47	7	2	1	0	YES	YES	1-18	8	2	0	0	20.71	11.52	7.6e-12	0.0007758
SUM	Mean	his_rg	NO	NO	41-179	7	1	1	1	NO	NO	187-970	0	3	5	2	NO	NO	13-769	3	3	3	1	22.69	11.32	0.1017	0.1927
SUM	Mean	nlg_no	YES	NO	2-19	10	0	0	0	YES	NO	1-10	10	0	0	0	YES	NO	1-11	10	0	0	0	21.65	8.83	1.1e-08	2.19e-06
SUM	Mean	nlog_aut	NO	NO	121-836	0	4	5	1	NO	NO	194-1004	0	3	5	2	NO	NO	123-1241	0	3	5	2	21.26	11.21	0.1329	0.2892
SUM	Mean	nlog_par	YES	NO	19-46	8	0	1	1	NO	NO	51-706	3	4	2	1	NO	NO	14-74	6	1	2	1	20.41	9.98	0.02182	0.1661
SUM	Mean	nlog_rg	NO	YES	7-118	6	1	2	1	NO	NO	367-795	0	3	5	2	NO	NO	1-411	2	4	3	1	23.69	10.92	0.05662	0.2561
SUM	Mean	no_auto	NO	NO	499-958	1	3	4	2	NO	NO	193-1097	0	3	5	2	NO	NO	89-1422	0	2	6	2	21.07	11.57	0.1641	0.2696
SUM	Mean	no_no	YES	YES	1-12	8	2	0	0	NO	YES	3-84	5	4	1	0	NO	YES	1-43	7	3	0	0	86.81	4	2.54e-13	0.08143
SUM	Mean	no_par	YES	YES	1-13	8	2	0	0	NO	YES	2-58	6	3	1	0	YES	YES	1-19	8	2	0	0	26.66	11.83	2.54e-13	0.0003109
SUM	Mean	no_rg	NO	NO	41-187	6	2	1	1	NO	NO	181-973	0	3	5	2	NO	NO	13-770	2	4	3	1	22.69	11.33	0.1017	0.1927
SUM	Median	glog_auto	NO	NO	311-948	0	4	5	1	NO	NO	218-831	0	3	5	2	NO	NO	95-1228	0	3	5	2	21.43	11.47	0.1575	0.2082
SUM	Median	glog_no	YES	NO	2-14	9	1	0	0	YES	NO	1-10	10	0	0	0	YES	NO	1-11	10	0	0	0	21.59	9.81	9.46e-11	3.33e-06
SUM	Median	glog_par	YES	NO	6-35	8	2	0	0	NO	YES	17-658	4	3	2	1	YES	NO	12-71	8	2	0	0	19.72	10.68	0.01502	0.161
SUM	Median	glog_rg	YES	NO	18-101	8	1	1	0	NO	NO	258-806	0	3	5	2	NO	NO	5-455	3	3	3	1	23.28	11.14	0.06937	0.2636
SUM	Median	his_auto	NO	NO	484-958	1	3	4	2	NO	NO	189-1096	0	3	5	2	NO	NO	88-1375	0	2	6	2	21.04	11.57	0.1575	0.2793
SUM	Median	his_no	YES	YES	1-10	8	2	0	0	NO	YES	5-91	6	3	1	0	NO	YES	1-27	7	3	0	0	62.66	7.44	2.54e-13	0.1173
SUM	Median	his_par	YES	YES	1-14	9	1	0	0	NO	YES	1-48	7	2	1	0	YES	YES	1-18	8	2	0	0	20.67	11.52	7.6e-12	0.0007758
SUM	Median	his_rg	NO	NO	42-180	7	1	1	1	NO	NO	181-976	0	3	5	2	NO	NO	13-770	2	4	3	1	22.65	11.32	0.09271	0.1927
SUM	Median	nlg_no	YES	NO	4-19	10	0	0	0	YES	NO	1-10	10	0	0	0	YES	NO	2-11	10	0	0	0	21.75	8.84	2.02e-08	1.89e-06
SUM	Median	nlog_aut	NO	NO	124-837	0	4	5	1	NO	NO	196-1007	0	3	5	2	NO	NO	125-1237	0	3	5	2	21.25	11.23	0.1329	0.2793
SUM	Median	nlog_par	YES	NO	20-48	9	0	0	1	NO	NO	50-701	3	4	2	1	NO	NO	6-71	6	1	2	1	20.42	10	0.0246	0.1641
SUM	Median	nlog_rg	NO	YES	7-133	6	1	2	1	NO	NO	365-788	0	3	5	2	NO	NO	1-366	2	4	3	1	23.69	10.94	0.05962	0.2526
SUM	Median	no_auto	NO	NO	484-958	1	3	4	2	NO	NO	189-1096	0	3	5	2	NO	NO	88-1374	0	2	6	2	21.04	11.58	0.1575	0.2793
SUM	Median	no_no	YES	YES	1-12	8	2	0	0	NO	YES	3-83	5	4	1	0	NO	YES	1-43	7	3	0	0	86.8	4	2.54e-13	0.08154
SUM	Median	no_par	YES	YES	1-13	8	2	0	0	NO	YES	2-59	6	3	1	0	YES	YES	1-19	8	2	0	0	26.63	11.83	2.54e-13	0.0003254
SUM	Median	no_rg	NO	NO	42-189	6	2	1	1	NO	NO	179-978	0	3	5	2	NO	NO	13-771	2	4	3	1	22.65	11.33	0.09271	0.1927
SUM	KNN	glog_auto	NO	NO	242-872	0	3	6	1	NO	NO	199-883	0	3	5	2	NO	NO	118-1271	0	3	5	2	21.76	11.61	0.1511	0.251
SUM	KNN	glog_no	YES	NO	2-13	9	1	0	0	YES	NO	1-10	10	0	0	0	YES	NO	1-10	10	0	0	0	22.15	10.04	2.46e-11	2.99e-08
SUM	KNN	glog_par	YES	NO	7-33	8	2	0	0	NO	NO	14-623	5	3	1	1	YES	NO	7-56	9	1	0	0	20.15	10.74	0.01237	0.1403
SUM	KNN	glog_rg	YES	NO	19-94	8	1	1	0	NO	NO	328-875	0	3	5	2	NO	NO	6-407	3	3	3	1	23.71	11.19	0.04344	0.2525
SUM	KNN	his_auto	NO	NO	418-913	0	3	5	2	NO	NO	224-1095	0	3	5	2	NO	NO	105-1407	0	2	6	2	21.34	11.72	0.1388	0.2892
SUM	KNN	his_no	YES	YES	1-10	8	2	0	0	NO	YES	5-90	6	3	1	0	NO	YES	1-27	7	3	0	0	62.68	7.46	2.54e-13	0.1163
SUM	KNN	his_par	YES	YES	1-14	9	1	0	0	NO	YES	1-45	7	2	1	0	YES	YES	1-18	8	2	0	0	20.89	11.58	7.6e-12	0.000648
SUM	KNN	his_rg	NO	NO	38-183	6	2	1	1	NO	NO	241-980	0	3	5	2	NO	NO	15-719	3	3	3	1	23.02	11.39	0.06599	0.3018
SUM	KNN	nlg_no	YES	NO	2-18	10	0	0	0	YES	NO	1-10	10	0	0	0	YES	NO	1-10	10	0	0	0	22.48	9.05	7.22e-09	1.54e-07
SUM	KNN	nlog_aut	NO	NO	99-800	0	4	5	1	NO	NO	181-1044	0	3	5	2	NO	NO	167-1267	0	3	5	2	21.61	11.36	0.1448	0.2793
SUM	KNN	nlog_par	YES	NO	21-42	9	0	0	1	NO	NO	41-660	4	4	1	1	YES	NO	7-49	8	1	0	1	20.97	10.05	0.01705	0.1396
SUM	KNN	nlog_rg	NO	NO	6-123	6	1	2	1	NO	NO	395-900	0	3	5	2	NO	NO	1-354	2	4	3	1	24.18	10.99	0.05375	0.2403
SUM	KNN	no_auto	NO	NO	419-913	0	3	5	2	NO	NO	225-1095	0	3	5	2	NO	NO	105-1405	0	2	6	2	21.33	11.73	0.1448	0.2892
SUM	KNN	no_no	YES	YES	1-12	8	2	0	0	NO	YES	3-84	5	4	1	0	NO	YES	1-43	7	3	0	0	86.81	4	2.54e-13	0.08137
SUM	KNN	no_par	YES	YES	1-13	8	2	0	0	NO	YES	2-58	6	3	1	0	YES	YES	1-19	8	2	0	0	26.8	11.89	2.54e-13	0.0002933
SUM	KNN	no_rg	NO	NO	38-183	6	2	1	1	NO	NO	241-983	0	3	5	2	NO	NO	15-722	3	3	3	1	23.02	11.4	0.06599	0.3013
SUM	BPCA	glog_auto	NO	NO	250-878	0	3	6	1	NO	NO	198-876	0	3	5	2	NO	NO	110-1250	0	3	5	2	21.77	11.51	0.1448	0.242
SUM	BPCA	glog_no	YES	NO	2-13	9	1	0	0	YES	NO	1-10	10	0	0	0	YES	NO	1-10	10	0	0	0	22.15	10.04	2.46e-11	2.99e-08
SUM	BPCA	glog_par	YES	NO	7-33	8	2	0	0	NO	NO	14-623	5	3	1	1	YES	NO	7-56	9	1	0	0	20.15	10.74	0.01237	0.1403
SUM	BPCA	glog_rg	YES	NO	17-92	8	1	1	0	NO	NO	294-873	0	3	5	2	NO	NO	4-422	3	3	3	1	23.63	11.12	0.04344	0.2638
SUM	BPCA	his_auto	NO	NO	418-913	0	3	5	2	NO	NO	224-1095	0	3	5	2	NO	NO	105-1407	0	2	6	2	21.34	11.72	0.1388	0.2892
SUM	BPCA	his_no	YES	YES	1-10	8	2	0	0	NO	YES	5-90	6	3	1	0	NO	YES	1-27	7	3	0	0	62.68	7.46	2.54e-13	0.1163
SUM	BPCA	his_par	YES	YES	1-14	9	1	0	0	NO	YES	1-45	7	2	1	0	YES	YES	1-18	8	2	0	0	20.89	11.58	7.6e-12	0.000648
SUM	BPCA	his_rg	NO	NO	38-183	6	2	1	1	NO	NO	241-980	0	3	5	2	NO	NO	15-719	3	3	3	1	23.02	11.39	0.06599	0.3018
SUM	BPCA	nlg_no	YES	NO	2-18	10	0	0	0	YES	NO	1-10	10	0	0	0	YES	NO	1-10	10	0	0	0	22.48	9.05	7.22e-09	1.54e-07
SUM	BPCA	nlog_aut	NO	NO	99-800	0	4	5	1	NO	NO	181-1044	0	3	5	2	NO	NO	167-1267	0	3	5	2	21.61	11.36	0.1448	0.2793
SUM	BPCA	nlog_par	YES	NO	21-42	9	0	0	1	NO	NO	41-660	4	4	1	1	YES	NO	7-49	8	1	0	1	20.97	10.05	0.01705	0.1396
SUM	BPCA	nlog_rg	NO	NO	6-123	6	1	2	1	NO	NO	395-900	0	3	5	2	NO	NO	1-354	2	4	3	1	24.18	10.99	0.05375	0.2403
SUM	BPCA	no_auto	NO	NO	419-913	0	3	5	2	NO	NO	225-1095	0	3	5	2	NO	NO	105-1405	0	2	6	2	21.33	11.73	0.1448	0.2892
SUM	BPCA	no_no	YES	YES	1-12	8	2	0	0	NO	YES	3-84	5	4	1	0	NO	YES	1-43	7	3	0	0	86.81	4	2.54e-13	0.08137
SUM	BPCA	no_par	YES	YES	1-13	8	2	0	0	NO	YES	2-58	6	3	1	0	YES	YES	1-19	8	2	0	0	26.8	11.89	2.54e-13	0.0002933
SUM	BPCA	no_rg	NO	NO	38-183	6	2	1	1	NO	NO	241-983	0	3	5	2	NO	NO	15-722	3	3	3	1	23.02	11.4	0.06599	0.3013
PQN	none	glog_auto	NO	NO	77-500	0	3	6	1	NO	NO	111-970	0	3	4	3	NO	NO	62-1034	0	2	6	2	43.76	35.14	0.08844	0.2793
PQN	none	glog_no	YES	NO	6-30	9	1	0	0	YES	NO	1-10	10	0	0	0	YES	NO	1-11	10	0	0	0	54.1	23.92	1.54e-07	1.89e-06
PQN	none	glog_par	YES	NO	24-52	8	2	0	0	NO	YES	14-469	4	4	1	1	YES	NO	9-49	10	0	0	0	49.79	28.87	0.03683	0.1375
PQN	none	glog_rg	NO	YES	31-62	6	2	2	0	NO	NO	327-946	0	3	5	2	NO	NO	1-139	4	2	3	1	48.65	32.02	0.02182	0.2281
PQN	none	his_auto	NO	NO	61-501	0	3	6	1	NO	NO	110-1001	0	3	5	2	NO	NO	62-1030	0	2	6	2	44.14	34.79	0.07289	0.3097
PQN	none	his_no	YES	NO	10-33	10	0	0	0	YES	NO	1-10	10	0	0	0	YES	NO	1-10	10	0	0	0	55.3	23.6	1.64e-06	9.06e-07
PQN	none	his_par	YES	NO	29-56	8	0	1	1	NO	NO	29-387	5	3	1	1	YES	NO	9-43	10	0	0	0	50.42	28.38	0.0246	0.1333
PQN	none	his_rg	NO	YES	18-71	7	1	1	1	NO	NO	315-1011	0	4	5	1	NO	NO	1-136	4	2	3	1	48.85	31.91	0.01705	0.2275
PQN	none	nlg_no	YES	NO	10-33	10	0	0	0	YES	NO	1-10	10	0	0	0	YES	NO	1-10	10	0	0	0	55.3	23.6	1.64e-06	9.06e-07
PQN	none	nlog_aut	NO	NO	61-501	0	3	6	1	NO	NO	110-1001	0	3	5	2	NO	NO	62-1030	0	2	6	2	44.14	34.79	0.07289	0.3097
PQN	none	nlog_par	YES	NO	29-56	8	0	1	1	NO	NO	29-387	5	3	1	1	YES	NO	9-43	10	0	0	0	50.42	28.38	0.0246	0.1333
PQN	none	nlog_rg	NO	YES	18-71	7	1	1	1	NO	NO	315-1011	0	4	5	1	NO	NO	1-136	4	2	3	1	48.85	31.91	0.01705	0.2275
PQN	none	no_auto	NO	NO	112-512	1	4	4	1	NO	NO	122-811	0	3	4	3	NO	NO	66-1070	0	3	5	2	41.97	36.59	0.1218	0.2602
PQN	none	no_no	YES	YES	1-14	8	1	1	0	NO	YES	6-196	6	3	1	0	NO	YES	1-33	6	3	1	0	90.58	6.89	2.54e-13	0.06599
PQN	none	no_par	YES	YES	1-14	8	1	1	0	NO	YES	1-34	7	3	0	0	YES	YES	1-23	8	2	0	0	53.88	24.35	2.54e-13	8.41e-05
PQN	none	no_rg	NO	YES	50-90	5	3	2	0	NO	NO	321-1140	0	4	3	3	NO	NO	15-180	4	2	3	1	47.23	33.16	0.04837	0.2658
PQN	SV	glog_auto	NO	NO	88-487	1	3	5	1	NO	NO	87-956	0	3	4	3	NO	NO	68-1077	0	3	5	2	15.89	12.61	0.1065	0.3063
PQN	SV	glog_no	YES	NO	4-26	9	1	0	0	YES	NO	2-19	10	0	0	0	YES	NO	1-13	10	0	0	0	20.74	9.65	4.16e-07	0.001011
PQN	SV	glog_par	YES	NO	18-52	8	2	0	0	NO	NO	11-479	5	2	2	1	YES	NO	17-151	10	0	0	0	17.99	10.42	0.04344	0.1263
PQN	SV	glog_rg	NO	NO	42-70	6	2	2	0	NO	YES	281-807	2	4	3	1	NO	NO	5-80	6	3	1	0	18.28	11.62	0.04344	0.1767
PQN	SV	his_auto	NO	NO	33-444	0	4	5	1	NO	NO	92-1084	0	2	5	3	NO	NO	64-975	0	4	4	2	14.17	11.13	0.08037	0.251
PQN	SV	his_no	YES	NO	31-175	8	1	0	1	NO	NO	105-585	5	0	2	3	YES	NO	56-344	8	0	0	2	11.64	6.74	0.2247	0.3767
PQN	SV	his_par	NO	NO	44-153	6	0	2	2	NO	NO	126-826	1	2	4	3	NO	NO	85-564	3	2	2	3	12.48	7.07	0.1218	0.3097
PQN	SV	his_rg	NO	NO	14-83	6	1	2	1	NO	NO	257-792	2	4	3	1	NO	NO	3-113	4	2	3	1	16.16	10.35	0.04114	0.1807
PQN	SV	nlg_no	YES	NO	31-175	8	1	0	1	NO	NO	105-585	5	0	2	3	YES	NO	56-344	8	0	0	2	11.64	6.74	0.2247	0.3767
PQN	SV	nlog_aut	NO	NO	33-444	0	4	5	1	NO	NO	92-1084	0	2	5	3	NO	NO	64-975	0	4	4	2	14.17	11.13	0.08037	0.251
PQN	SV	nlog_par	NO	NO	44-153	6	0	2	2	NO	NO	126-826	1	2	4	3	NO	NO	85-564	3	2	2	3	12.48	7.07	0.1218	0.3097
PQN	SV	nlog_rg	NO	NO	14-83	6	1	2	1	NO	NO	257-792	2	4	3	1	NO	NO	3-113	4	2	3	1	16.16	10.35	0.04114	0.1807
PQN	SV	no_auto	NO	NO	76-519	1	3	5	1	NO	NO	68-1042	0	3	4	3	NO	NO	70-901	0	3	5	2	15.41	12.97	0.1709	0.2946
PQN	SV	no_no	YES	YES	1-14	8	1	1	0	NO	YES	6-202	6	3	1	0	NO	YES	1-33	6	3	1	0	83.13	6.33	2.54e-13	0.06599
PQN	SV	no_par	YES	YES	1-14	8	1	1	0	NO	YES	1-33	7	3	0	0	YES	YES	1-23	8	2	0	0	25.95	11.76	2.54e-13	7.3e-05
PQN	SV	no_rg	NO	NO	51-101	4	4	2	0	NO	NO	269-853	2	3	4	1	NO	NO	11-131	5	3	1	1	17.95	11.96	0.08037	0.2003
PQN	Mean	glog_auto	NO	NO	79-506	0	2	7	1	NO	NO	115-978	0	3	4	3	NO	NO	63-1048	0	2	6	2	16.57	13.21	0.07289	0.2793
PQN	Mean	glog_no	YES	NO	5-27	9	1	0	0	YES	NO	1-10	10	0	0	0	YES	NO	1-10	10	0	0	0	21.9	9.31	4.66e-09	3.54e-07
PQN	Mean	glog_par	YES	NO	24-49	8	2	0	0	NO	YES	13-487	4	4	1	1	YES	NO	7-42	10	0	0	0	18.75	10.69	0.0246	0.1253
PQN	Mean	glog_rg	NO	YES	33-62	6	2	2	0	NO	NO	334-947	0	3	5	2	NO	NO	1-137	4	2	3	1	19.04	12.47	0.01705	0.233
PQN	Mean	his_auto	NO	NO	60-474	0	3	6	1	NO	NO	114-1028	0	3	5	2	NO	NO	63-1023	0	2	6	2	16.58	12.96	0.06599	0.3097
PQN	Mean	his_no	YES	NO	10-31	10	0	0	0	YES	NO	1-10	10	0	0	0	YES	NO	1-10	10	0	0	0	21.41	8.76	6.35e-08	4.88e-07
PQN	Mean	his_par	YES	NO	27-55	8	0	1	1	NO	NO	34-379	5	3	1	1	YES	NO	9-31	10	0	0	0	18.5	10.22	0.02053	0.1261
PQN	Mean	his_rg	NO	YES	16-67	7	1	1	1	NO	NO	317-1025	0	4	5	1	NO	NO	1-136	3	3	3	1	19.06	12.39	0.01502	0.2335
PQN	Mean	nlg_no	YES	NO	10-31	10	0	0	0	YES	NO	1-10	10	0	0	0	YES	NO	1-10	10	0	0	0	21.41	8.76	6.35e-08	4.88e-07
PQN	Mean	nlog_aut	NO	NO	60-474	0	3	6	1	NO	NO	114-1028	0	3	5	2	NO	NO	63-1023	0	2	6	2	16.58	12.96	0.06599	0.3097
PQN	Mean	nlog_par	YES	NO	27-55	8	0	1	1	NO	NO	34-379	5	3	1	1	YES	NO	9-31	10	0	0	0	18.5	10.22	0.02053	0.1261
PQN	Mean	nlog_rg	NO	YES	16-67	7	1	1	1	NO	NO	317-1025	0	4	5	1	NO	NO	1-136	3	3	3	1	19.06	12.39	0.01502	0.2335
PQN	Mean	no_auto	NO	NO	116-508	1	2	6	1	NO	NO	120-829	0	3	4	3	NO	NO	68-1069	0	3	5	2	15.81	13.59	0.1114	0.251
PQN	Mean	no_no	YES	YES	1-14	8	1	1	0	NO	YES	6-197	6	3	1	0	NO	YES	1-33	6	3	1	0	83.21	6.33	2.54e-13	0.06599
PQN	Mean	no_par	YES	YES	1-14	8	1	1	0	NO	YES	1-34	7	3	0	0	YES	YES	1-23	8	2	0	0	26.42	11.9	2.54e-13	7.63e-05
PQN	Mean	no_rg	NO	YES	50-90	5	3	2	0	NO	NO	325-1128	0	4	3	3	NO	NO	15-180	4	2	3	1	18.47	12.82	0.04344	0.2659
PQN	Median	glog_auto	NO	NO	87-504	0	2	7	1	NO	NO	118-968	0	3	4	3	NO	NO	63-1038	0	2	6	2	16.54	13.22	0.07289	0.2793
PQN	Median	glog_no	YES	NO	5-29	9	1	0	0	YES	NO	1-10	10	0	0	0	YES	NO	1-11	10	0	0	0	21.96	9.28	2.02e-08	7.78e-07
PQN	Median	glog_par	YES	NO	24-51	8	2	0	0	NO	YES	15-472	4	4	1	1	YES	NO	8-46	10	0	0	0	18.73	10.68	0.0246	0.1263
PQN	Median	glog_rg	NO	YES	35-64	6	2	2	0	NO	NO	338-894	1	3	4	2	NO	NO	1-134	5	1	3	1	19.03	12.47	0.01931	0.2316
PQN	Median	his_auto	NO	NO	66-475	0	3	6	1	NO	NO	114-1044	0	3	5	2	NO	NO	63-1013	0	2	6	2	16.57	12.98	0.07656	0.3097
PQN	Median	his_no	YES	NO	10-29	10	0	0	0	YES	NO	1-10	10	0	0	0	YES	NO	1-11	10	0	0	0	21.53	8.74	3.01e-07	4.88e-07
PQN	Median	his_par	YES	NO	29-58	9	0	0	1	NO	NO	35-383	5	3	1	1	YES	NO	9-31	10	0	0	0	18.52	10.22	0.01705	0.1262
PQN	Median	his_rg	NO	YES	18-68	7	1	1	1	NO	NO	320-873	1	3	5	1	NO	NO	1-139	4	2	3	1	19.07	12.4	0.01502	0.2317
PQN	Median	nlg_no	YES	NO	10-29	10	0	0	0	YES	NO	1-10	10	0	0	0	YES	NO	1-11	10	0	0	0	21.53	8.74	3.01e-07	4.88e-07
PQN	Median	nlog_aut	NO	NO	66-475	0	3	6	1	NO	NO	114-1044	0	3	5	2	NO	NO	63-1013	0	2	6	2	16.57	12.98	0.07656	0.3097
PQN	Median	nlog_par	YES	NO	29-58	9	0	0	1	NO	NO	35-383	5	3	1	1	YES	NO	9-31	10	0	0	0	18.52	10.22	0.01705	0.1262
PQN	Median	nlog_rg	NO	YES	18-68	7	1	1	1	NO	NO	320-873	1	3	5	1	NO	NO	1-139	4	2	3	1	19.07	12.4	0.01502	0.2317
PQN	Median	no_auto	NO	NO	118-507	1	3	5	1	NO	NO	122-818	0	3	4	3	NO	NO	67-1071	0	3	5	2	15.76	13.6	0.1218	0.2602
PQN	Median	no_no	YES	YES	1-14	8	1	1	0	NO	YES	6-197	6	3	1	0	NO	YES	1-33	6	3	1	0	83.21	6.33	2.54e-13	0.06599
PQN	Median	no_par	YES	YES	1-14	8	1	1	0	NO	YES	1-34	7	3	0	0	YES	YES	1-23	8	2	0	0	26.39	11.89	2.54e-13	8.09e-05
PQN	Median	no_rg	NO	YES	50-88	5	3	2	0	NO	NO	326-1132	0	4	3	3	NO	NO	19-181	4	2	3	1	18.44	12.81	0.04344	0.2651
PQN	KNN	glog_auto	NO	NO	73-487	0	2	7	1	NO	NO	113-927	0	3	4	3	NO	NO	70-1122	0	2	6	2	16.98	13.34	0.06599	0.2696
PQN	KNN	glog_no	YES	NO	5-26	10	0	0	0	YES	NO	1-10	10	0	0	0	YES	NO	1-10	10	0	0	0	22.57	9.71	4.66e-09	9.46e-11
PQN	KNN	glog_par	YES	NO	25-46	9	1	0	0	NO	NO	12-406	5	3	1	1	YES	NO	6-38	10	0	0	0	19.3	10.76	0.02318	0.1005
PQN	KNN	glog_rg	NO	NO	36-70	6	2	2	0	NO	NO	338-963	0	4	4	2	NO	NO	2-120	5	1	3	1	19.6	12.51	0.01705	0.2063
PQN	KNN	his_auto	NO	NO	52-474	0	3	6	1	NO	NO	107-1007	0	3	4	3	NO	NO	67-1072	0	2	6	2	17.02	13.09	0.05375	0.2793
PQN	KNN	his_no	YES	NO	10-30	10	0	0	0	YES	NO	1-10	10	0	0	0	YES	NO	1-10	10	0	0	0	22.3	9.13	7.61e-08	3.07e-10
PQN	KNN	his_par	YES	NO	31-50	9	0	0	1	NO	NO	32-305	6	2	1	1	YES	NO	9-22	10	0	0	0	19.18	10.29	0.01931	0.09671
PQN	KNN	his_rg	NO	NO	19-74	7	1	1	1	NO	NO	329-945	0	5	4	1	NO	NO	1-125	4	2	3	1	19.68	12.44	0.0132	0.2061
PQN	KNN	nlg_no	YES	NO	10-30	10	0	0	0	YES	NO	1-10	10	0	0	0	YES	NO	1-10	10	0	0	0	22.3	9.13	7.61e-08	3.07e-10
PQN	KNN	nlog_aut	NO	NO	52-474	0	3	6	1	NO	NO	107-1007	0	3	4	3	NO	NO	67-1072	0	2	6	2	17.02	13.09	0.05375	0.2793
PQN	KNN	nlog_par	YES	NO	31-50	9	0	0	1	NO	NO	32-305	6	2	1	1	YES	NO	9-22	10	0	0	0	19.18	10.29	0.01931	0.09671
PQN	KNN	nlog_rg	NO	NO	19-74	7	1	1	1	NO	NO	329-945	0	5	4	1	NO	NO	1-125	4	2	3	1	19.68	12.44	0.0132	0.2061
PQN	KNN	no_auto	NO	NO	110-494	1	1	7	1	NO	NO	111-892	0	3	4	3	NO	NO	74-1052	0	3	5	2	16.16	13.7	0.09271	0.242
PQN	KNN	no_no	YES	YES	1-14	8	1	1	0	NO	YES	6-198	6	3	1	0	NO	YES	1-33	6	3	1	0	83.21	6.33	2.54e-13	0.06599
PQN	KNN	no_par	YES	YES	1-14	8	1	1	0	NO	YES	1-33	7	3	0	0	YES	YES	1-23	8	2	0	0	26.55	11.94	2.54e-13	6.38e-05
PQN	KNN	no_rg	NO	YES	54-93	5	3	2	0	NO	NO	325-1065	0	4	3	3	NO	NO	16-167	5	3	1	1	18.93	12.85	0.03291	0.245
PQN	BPCA	glog_auto	NO	NO	80-505	1	2	6	1	NO	NO	111-935	0	3	4	3	NO	NO	65-1061	0	2	6	2	17	13.17	0.06599	0.2696
PQN	BPCA	glog_no	YES	NO	4-23	10	0	0	0	YES	NO	1-10	10	0	0	0	YES	NO	1-10	10	0	0	0	22.37	9.39	2.97e-09	2.32e-10
PQN	BPCA	glog_par	YES	NO	24-41	9	1	0	0	NO	YES	14-488	4	4	1	1	YES	NO	6-42	10	0	0	0	19.19	10.64	0.01931	0.1302
PQN	BPCA	glog_rg	NO	NO	31-64	7	2	1	0	NO	NO	331-969	0	3	5	2	NO	NO	1-131	4	2	3	1	19.46	12.41	0.01601	0.2391
PQN	BPCA	his_auto	NO	NO	54-481	0	3	6	1	NO	NO	109-1012	0	3	4	3	NO	NO	63-1008	0	2	6	2	16.99	12.92	0.05662	0.2793
PQN	BPCA	his_no	YES	NO	2-26	10	0	0	0	YES	NO	1-10	10	0	0	0	YES	NO	1-12	10	0	0	0	20.52	8.41	7.22e-09	8.89e-10
PQN	BPCA	his_par	YES	NO	26-45	9	0	0	1	NO	NO	1-500	5	3	1	1	YES	NO	9-39	9	0	0	1	18.82	10.1	0.01931	0.1465
PQN	BPCA	his_rg	NO	NO	17-57	7	1	1	1	NO	NO	321-1040	0	3	5	2	NO	NO	1-138	3	3	3	1	19.41	12.36	0.01409	0.2414
PQN	BPCA	nlg_no	YES	NO	7-30	10	0	0	0	YES	NO	1-10	10	0	0	0	YES	NO	1-10	10	0	0	0	21.95	8.79	1.35e-08	2.35e-09
PQN	BPCA	nlog_aut	NO	NO	54-478	0	3	6	1	NO	NO	109-1010	0	3	4	3	NO	NO	63-1008	0	2	6	2	17.02	12.92	0.05662	0.2793
PQN	BPCA	nlog_par	YES	NO	26-45	9	0	0	1	NO	NO	35-442	5	3	1	1	YES	NO	8-34	10	0	0	0	18.99	10.15	0.01705	0.1338
PQN	BPCA	nlog_rg	NO	NO	17-57	7	1	1	1	NO	NO	321-1041	0	3	5	2	NO	NO	1-137	3	3	3	1	19.42	12.36	0.0132	0.2382
PQN	BPCA	no_auto	NO	NO	116-506	1	2	6	1	NO	NO	110-875	0	3	4	3	NO	NO	72-1072	0	3	5	2	16.21	13.55	0.1065	0.242
PQN	BPCA	no_no	YES	YES	1-14	8	1	1	0	NO	YES	6-198	6	3	1	0	NO	YES	1-33	6	3	1	0	83.21	6.33	2.54e-13	0.06599
PQN	BPCA	no_par	YES	YES	1-14	8	1	1	0	NO	YES	1-33	7	3	0	0	YES	YES	1-22	8	2	0	0	26.57	12	2.54e-13	6.86e-05
PQN	BPCA	no_rg	NO	YES	51-91	5	3	2	0	NO	NO	323-1141	0	4	3	3	NO	NO	13-179	4	3	2	1	18.84	12.75	0.03291	0.2714
PQN	RF	glog_auto	NO	NO	81-501	0	2	7	1	NO	NO	112-1014	0	3	4	3	NO	NO	70-1167	0	2	6	2	52.88	47.12	0.08037	0.3389
PQN	RF	glog_no	YES	NO	5-27	10	0	0	0	YES	NO	1-10	10	0	0	0	YES	NO	1-10	10	0	0	0	60.44	39.56	1.66e-08	1.24e-05
PQN	RF	glog_par	YES	NO	25-51	9	1	0	0	NO	NO	16-522	5	3	1	1	YES	NO	11-50	10	0	0	0	56.97	43.03	0.03482	0.1227
PQN	RF	glog_rg	NO	YES	35-70	6	2	2	0	NO	NO	350-997	0	4	5	1	NO	NO	1-129	5	1	3	1	55.4	44.6	0.02182	0.2161
PQN	RF	glog_vast	NO	NO	405-1925	0	0	4	6	NO	YES	237-969	0	1	7	2	NO	NO	628-1541	0	1	4	5	57.06	42.94	0.2793	0.9219
PQN	RF	his_auto	NO	NO	53-484	0	3	6	1	NO	NO	110-1047	0	3	5	2	NO	NO	65-1121	0	2	6	2	53.14	46.86	0.06274	0.2892
PQN	RF	his_no	YES	NO	10-31	10	0	0	0	YES	NO	1-10	10	0	0	0	YES	NO	1-10	10	0	0	0	60.98	39.02	1.83e-07	7.44e-06
PQN	RF	his_par	YES	NO	33-50	9	0	0	1	NO	NO	40-406	6	2	1	1	YES	NO	8-42	10	0	0	0	57.43	42.57	0.02934	0.1206
PQN	RF	his_rg	NO	NO	18-80	7	1	1	1	NO	YES	338-990	0	5	4	1	NO	NO	1-138	4	2	3	1	55.51	44.49	0.01502	0.2169
PQN	RF	his_vast	NO	NO	97-1517	0	0	4	6	NO	NO	381-1141	0	0	8	2	NO	NO	184-1648	0	0	5	5	56.93	43.07	0.2696	0.671
PQN	RF	nlg_no	YES	NO	10-31	10	0	0	0	YES	NO	1-10	10	0	0	0	YES	NO	1-10	10	0	0	0	60.98	39.02	1.83e-07	7.44e-06
PQN	RF	nlog_aut	NO	NO	53-484	0	3	6	1	NO	NO	110-1047	0	3	5	2	NO	NO	65-1121	0	2	6	2	53.14	46.86	0.06274	0.2892
PQN	RF	nlog_par	YES	NO	33-50	9	0	0	1	NO	NO	40-406	6	2	1	1	YES	NO	8-42	10	0	0	0	57.43	42.57	0.02934	0.1206
PQN	RF	nlog_rg	NO	NO	18-80	7	1	1	1	NO	YES	338-990	0	5	4	1	NO	NO	1-138	4	2	3	1	55.51	44.49	0.01502	0.2169
PQN	RF	nlog_vast	NO	NO	87-1521	0	0	4	6	NO	NO	380-1138	0	0	8	2	NO	NO	178-1653	0	0	5	5	56.93	43.07	0.2602	0.671
PQN	RF	no_auto	NO	NO	116-501	1	1	7	1	NO	NO	106-942	0	3	4	3	NO	NO	73-1066	0	3	5	2	51.96	48.04	0.1218	0.3383
PQN	RF	no_no	YES	YES	1-14	8	1	1	0	NO	YES	6-197	6	3	1	0	NO	YES	1-33	6	3	1	0	73.38	21.62	2.54e-13	0.06599
PQN	RF	no_par	YES	YES	1-14	8	1	1	0	NO	YES	1-33	7	3	0	0	YES	YES	1-23	8	2	0	0	59.85	40.15	2.54e-13	7.4e-05
PQN	RF	no_rg	NO	YES	58-99	5	3	2	0	NO	NO	319-1122	0	4	4	2	NO	NO	16-185	5	3	1	1	54.66	45.34	0.05101	0.2507
PQN	RF	no_vast	NO	NO	321-1552	0	0	4	6	NO	NO	442-1284	0	0	7	3	NO	NO	399-1654	0	0	5	5	57.26	42.74	0.2602	0.7522
SUM	RF	glog_auto	NO	NO	269-910	0	3	6	1	NO	NO	238-861	0	3	5	2	NO	NO	118-1320	0	3	5	2	57.61	42.39	0.1575	0.2332
SUM	RF	glog_no	YES	NO	2-13	9	1	0	0	YES	NO	1-12	10	0	0	0	YES	NO	1-11	10	0	0	0	59.28	40.72	4.82e-12	2.03e-05
SUM	RF	glog_par	YES	NO	6-34	8	2	0	0	NO	NO	20-525	5	2	2	1	YES	NO	15-87	10	0	0	0	57.09	42.91	0.01601	0.1605
SUM	RF	glog_rg	YES	NO	25-100	8	1	1	0	NO	NO	350-880	0	3	5	2	NO	NO	8-458	3	3	3	1	58.94	41.06	0.06274	0.254
SUM	RF	glog_vast	NO	NO	319-1394	0	2	6	2	NO	NO	125-1019	0	1	7	2	NO	NO	206-1167	0	1	6	3	61.55	38.45	0.2003	0.7688
SUM	RF	his_auto	NO	NO	377-948	0	3	5	2	NO	NO	237-1013	0	3	5	2	NO	NO	106-1469	0	2	6	2	57.33	42.67	0.1511	0.2696
SUM	RF	his_no	YES	YES	1-10	8	2	0	0	NO	YES	5-90	6	3	1	0	NO	YES	1-27	7	3	0	0	74.35	25.65	2.54e-13	0.1159
SUM	RF	his_par	YES	YES	1-14	9	1	0	0	NO	YES	3-58	7	2	1	0	YES	YES	1-18	8	1	1	0	57.22	42.78	3.52e-11	0.001308
SUM	RF	his_rg	NO	NO	40-196	6	2	1	1	NO	NO	266-923	0	3	5	2	NO	NO	14-754	3	3	3	1	58.52	41.48	0.09271	0.2927
SUM	RF	his_vast	NO	NO	645-1607	0	0	7	3	NO	NO	83-1337	0	1	6	3	NO	NO	131-1732	0	0	7	3	57.15	42.85	0.242	0.5344
SUM	RF	nlg_no	YES	NO	3-19	10	0	0	0	YES	NO	1-10	10	0	0	0	YES	NO	1-11	10	0	0	0	60.97	39.03	1.66e-08	3.27e-05
SUM	RF	nlog_aut	NO	NO	110-832	0	3	6	1	NO	NO	207-1076	0	3	5	2	NO	NO	161-1306	0	3	5	2	57.81	42.19	0.1575	0.2602
SUM	RF	nlog_par	YES	NO	24-45	9	0	0	1	NO	NO	52-723	4	4	1	1	YES	NO	15-69	8	1	0	1	58.75	41.25	0.02768	0.1552
SUM	RF	nlog_rg	NO	NO	7-132	6	1	2	1	NO	NO	333-956	0	3	5	2	NO	NO	1-378	2	4	3	1	59.5	40.5	0.06274	0.2381
SUM	RF	nlog_vast	NO	NO	940-1535	0	0	6	4	NO	NO	36-887	0	1	7	2	NO	NO	272-1461	0	1	7	2	61	39	0.2082	0.5635
SUM	RF	no_auto	NO	NO	377-946	0	3	5	2	NO	NO	235-1015	0	3	5	2	NO	NO	106-1469	0	2	6	2	57.33	42.67	0.1511	0.2696
SUM	RF	no_no	YES	YES	1-12	8	2	0	0	NO	YES	3-84	5	4	1	0	NO	YES	1-43	7	3	0	0	82.32	17.68	2.54e-13	0.08136
SUM	RF	no_par	YES	YES	1-13	8	2	0	0	NO	YES	2-57	6	3	1	0	YES	YES	1-19	8	2	0	0	60	40	2.54e-13	0.0002751
SUM	RF	no_rg	NO	NO	40-200	6	2	1	1	NO	NO	263-923	0	3	5	2	NO	NO	14-757	3	3	3	1	58.51	41.49	0.09714	0.2922
SUM	RF	no_vast	NO	NO	622-1609	0	0	8	2	NO	NO	81-1301	0	0	7	3	NO	NO	129-1765	0	0	7	3	57.79	42.21	0.1927	0.506
SUM	none	glog_vast	NO	NO	340-1380	0	2	6	2	NO	NO	103-935	0	1	7	2	NO	NO	191-1099	0	1	6	3	61.27	38.73	0.2082	0.8875
SUM	none	his_vast	NO	NO	624-1651	0	0	8	2	NO	NO	79-1241	0	1	5	4	NO	NO	122-1739	0	0	6	4	57.03	42.97	0.2332	0.465
SUM	none	nlog_vast	NO	NO	919-1502	0	0	7	3	NO	NO	28-915	0	1	7	2	NO	NO	256-1494	0	1	8	1	60.99	39.01	0.2082	0.5635
SUM	none	no_vast	NO	NO	601-1656	0	0	8	2	NO	NO	77-1237	0	0	7	3	NO	NO	119-1739	0	0	6	4	57.68	42.32	0.2082	0.506
SUM	SV	glog_vast	NO	NO	529-1281	0	2	6	2	NO	NO	105-781	0	1	7	2	NO	NO	221-1078	0	1	6	3	62.48	37.52	0.2247	0.7522
SUM	SV	his_vast	NO	NO	509-1595	0	0	6	4	NO	NO	63-1116	0	1	5	4	NO	NO	95-1673	0	0	6	4	56.78	43.22	0.178	0.4387
SUM	SV	nlog_vast	NO	NO	658-1147	0	3	4	3	NO	NO	18-1276	0	3	4	3	NO	NO	162-1529	0	3	4	3	61.61	38.39	0.2247	0.5201
SUM	SV	no_vast	NO	NO	483-1589	0	0	6	4	NO	NO	61-1018	0	1	6	3	NO	NO	98-1713	0	0	7	3	57.56	42.44	0.2003	0.4387
SUM	MN	glog_vast	NO	NO	309-1390	0	2	6	2	NO	NO	117-953	0	1	7	2	NO	NO	196-1146	0	1	6	3	61.97	38.03	0.2163	0.8361
SUM	MN	his_vast	NO	NO	638-1614	0	0	8	2	NO	NO	81-1302	0	1	6	3	NO	NO	132-1714	0	0	7	3	57.23	42.77	0.2332	0.506
SUM	MN	nlog_vast	NO	NO	930-1535	0	0	7	3	NO	NO	32-879	0	1	7	2	NO	NO	267-1484	0	0	8	2	61.25	38.75	0.2082	0.5344
SUM	MN	no_vast	NO	NO	613-1623	0	0	8	2	NO	NO	81-1237	0	0	7	3	NO	NO	129-1750	0	0	7	3	57.88	42.12	0.2163	0.5201
SUM	MD	glog_vast	NO	NO	317-1392	0	2	6	2	NO	NO	115-1016	0	1	7	2	NO	NO	196-1147	0	1	6	3	61.96	38.04	0.2163	0.8023
SUM	MD	his_vast	NO	NO	638-1595	0	0	8	2	NO	NO	81-1298	0	1	6	3	NO	NO	131-1711	0	0	7	3	57.22	42.78	0.2247	0.506
SUM	MD	nlog_vast	NO	NO	930-1530	0	0	7	3	NO	NO	33-869	0	1	7	2	NO	NO	267-1447	0	1	7	2	61.22	38.78	0.2082	0.5201
SUM	MD	no_vast	NO	NO	614-1600	0	0	8	2	NO	NO	81-1252	0	0	7	3	NO	NO	128-1748	0	0	7	3	57.86	42.14	0.2003	0.506
SUM	KNN	glog_vast	NO	NO	310-1438	0	2	6	2	NO	NO	133-1024	0	1	7	2	NO	NO	203-1169	0	1	6	3	61.66	38.34	0.1927	0.8023
SUM	KNN	his_vast	NO	NO	651-1608	0	0	8	2	NO	NO	83-1337	0	1	6	3	NO	NO	135-1739	0	0	7	3	57.16	42.84	0.2082	0.5201
SUM	KNN	nlog_vast	NO	NO	938-1541	0	0	7	3	NO	NO	35-892	0	1	7	2	NO	NO	266-1450	0	1	7	2	61.02	38.98	0.178	0.5489
SUM	KNN	no_vast	NO	NO	630-1608	0	0	8	2	NO	NO	81-1323	0	1	6	3	NO	NO	132-1776	0	0	7	3	57.78	42.22	0.1852	0.506
SUM	BPCA	glog_vast	NO	NO	310-1383	0	2	6	2	NO	YES	135-1060	0	1	6	3	NO	NO	209-1184	0	1	6	3	61.54	38.46	0.2163	0.8023
SUM	BPCA	his_vast	NO	NO	659-1600	0	0	7	3	NO	NO	79-1353	0	1	6	3	NO	NO	124-1737	0	0	7	3	57.17	42.83	0.2003	0.465
SUM	BPCA	nlog_vast	NO	NO	634-1600	0	0	7	3	NO	NO	77-1290	0	0	7	3	NO	NO	120-1746	0	0	7	3	61.03	38.97	0.2163	0.5344
SUM	BPCA	no_vast	NO	NO	634-1600	0	0	7	3	NO	NO	77-1290	0	0	7	3	NO	NO	120-1746	0	0	7	3	57.79	42.21	0.2163	0.4785
PQN	none	glog_vast	NO	NO	305-1805	0	0	4	6	NO	NO	356-977	0	1	6	3	NO	NO	492-1691	0	1	5	4	57.1	42.9	0.2892	0.8191
PQN	none	his_vast	NO	NO	95-1478	0	0	4	6	NO	NO	438-1148	0	0	8	2	NO	NO	188-1626	0	0	5	5	57.01	42.99	0.2602	0.6551
PQN	none	nlog_vast	NO	NO	86-1477	0	0	4	6	NO	NO	434-1156	0	0	8	2	NO	NO	179-1630	0	0	5	5	57.01	42.99	0.2602	0.6551
PQN	none	no_vast	NO	NO	319-1536	0	0	4	6	NO	NO	390-1293	0	0	7	3	NO	NO	366-1785	0	0	6	4	57.31	42.69	0.242	0.7357
PQN	SV	glog_vast	NO	NO	239-1507	0	2	3	5	NO	NO	161-998	0	1	8	1	NO	YES	526-1216	0	1	6	3	57.35	42.65	0.2793	0.8875
PQN	SV	his_vast	NO	NO	80-1508	0	2	6	2	NO	NO	321-1281	0	2	6	2	NO	NO	183-1600	0	0	8	2	57.15	42.85	0.2332	0.6239
PQN	SV	nlog_vast	NO	NO	75-1506	0	2	6	2	NO	NO	321-1282	0	2	6	2	NO	NO	171-1592	0	0	8	2	57.16	42.84	0.2332	0.6239
PQN	SV	no_vast	NO	NO	235-1622	0	0	5	5	NO	NO	328-1271	0	0	7	3	NO	NO	325-1843	0	0	7	3	57.22	42.78	0.2332	0.6239
PQN	MN	glog_vast	NO	NO	379-1903	0	0	4	6	NO	NO	272-962	0	1	6	3	NO	NO	600-1586	0	1	5	4	57.21	42.79	0.2892	0.8875
PQN	MN	his_vast	NO	NO	96-1500	0	0	4	6	NO	NO	464-1134	0	0	8	2	NO	NO	186-1649	0	0	5	5	56.99	43.01	0.2793	0.7031
PQN	MN	nlog_vast	NO	NO	88-1500	0	0	4	6	NO	NO	457-1140	0	0	8	2	NO	NO	180-1649	0	0	5	5	56.99	43.01	0.2696	0.6869
PQN	MN	no_vast	NO	NO	321-1530	0	0	4	6	NO	NO	416-1286	0	0	7	3	NO	NO	387-1695	0	0	6	4	57.3	42.7	0.2602	0.7522
PQN	MD	glog_vast	NO	NO	377-1895	0	0	4	6	NO	NO	272-973	0	1	6	3	NO	NO	594-1575	0	1	5	4	57.22	42.78	0.2892	0.9047
PQN	MD	his_vast	NO	NO	96-1498	0	0	4	6	NO	NO	465-1123	0	0	8	2	NO	NO	185-1648	0	0	5	5	57.01	42.99	0.2696	0.6869
PQN	MD	nlog_vast	NO	NO	89-1496	0	0	4	6	NO	NO	462-1127	0	0	8	2	NO	NO	179-1645	0	0	5	5	57.01	42.99	0.2696	0.671
PQN	MD	no_vast	NO	NO	322-1529	0	0	4	6	NO	NO	413-1275	0	0	7	3	NO	NO	388-1734	0	0	6	4	57.33	42.67	0.251	0.7522
PQN	KNN	glog_vast	NO	NO	382-1903	0	0	4	6	NO	NO	244-971	0	1	7	2	NO	NO	599-1532	0	1	5	4	57.07	42.93	0.2696	0.9393
PQN	KNN	his_vast	NO	NO	94-1501	0	0	4	6	NO	NO	401-1166	0	0	8	2	NO	NO	182-1662	0	0	5	5	56.91	43.09	0.2332	0.671
PQN	KNN	nlog_vast	NO	NO	85-1496	0	0	4	6	NO	NO	400-1172	0	0	8	2	NO	NO	176-1658	0	0	5	5	56.92	43.08	0.2332	0.671
PQN	KNN	no_vast	NO	NO	315-1536	0	0	4	6	NO	NO	439-1293	0	0	7	3	NO	NO	391-1705	0	0	5	5	57.24	42.76	0.2602	0.7855
PQN	BPCA	glog_vast	NO	NO	383-1648	0	0	3	7	NO	NO	228-960	0	1	7	2	NO	NO	611-1517	0	1	4	5	57.03	42.97	0.2892	0.9566
PQN	BPCA	his_vast	NO	NO	93-1485	0	0	3	7	NO	NO	475-1204	0	0	8	2	NO	NO	184-1674	0	0	5	5	56.91	43.09	0.251	0.6869
PQN	BPCA	nlog_vast	NO	NO	86-1480	0	0	3	7	NO	NO	467-1203	0	0	8	2	NO	NO	176-1673	0	0	5	5	56.91	43.09	0.251	0.6869
PQN	BPCA	no_vast	NO	NO	319-1543	0	0	4	6	NO	NO	445-1327	0	0	7	3	NO	NO	388-1688	0	0	5	5	57.22	42.78	0.2696	0.8023
